# Supplementary material for: Review of the odd chrysidid genus Loboscelidia Westwood, 1874 (Hymenoptera, Chrysididae, Loboscelidiinae)
Source: Zookeys. 2012 Aug 1;(213):1–40. doi: 10.3897/zookeys.213.2985 (PMC3426872; doi:10.3897/zookeys.213.2985)
Supplement: XML Treatment for Loboscelidia brunnea [file zookeys.213.2985-treatment6.xml]

<!DOCTYPE tp:taxon-treatment
  PUBLIC "-//TaxonX//DTD Taxonomic Treatment Publishing DTD v0 20100105//EN" "tax-treatment-NSO.dtd">
<tp:taxon-treatment xmlns:tp="http://www.plazi.org/taxpub"><tp:treatment-meta><mixed-citation publication-type="journal"><person-group><name><surname>Kimsey</surname><given-names>Lynn S.</given-names></name></person-group><article-title>Review of the odd chrysidid genus 
                    <italic>Loboscelidia</italic> Westwood, 1874 (Hymenoptera, Chrysididae, Loboscelidiinae)
                </article-title><source>Zookeys</source><day>1</day><month>8</month><year>2012</year><volume>2012</volume><issue>213</issue><fpage>1</fpage><lpage>40</lpage><pub-id pub-id-type="doi">10.3897/zookeys.213.2985</pub-id></mixed-citation></tp:treatment-meta><tp:nomenclature><tp:taxon-name>
                        <tp:taxon-name-part taxon-name-part-type="genus">Loboscelidia</tp:taxon-name-part>
                        <tp:taxon-name-part taxon-name-part-type="species">brunnea</tp:taxon-name-part>
                    <object-id xmlns:xlink="http://www.w3.org/1999/xlink" xlink:type="simple">http://species-id.net/wiki/Loboscelidia_brunnea</object-id>
								</tp:taxon-name><tp:taxon-authority>Fouts</tp:taxon-authority><tp:nomenclature-citation-list><tp:nomenclature-citation><tp:taxon-name>Loboscelidia brunnea</tp:taxon-name><comment><xref ref-type="bibr" rid="B5">Fouts 1922</xref>: 626. Holotype male (not female); Borneo: Sandakan (USNM).</comment></tp:nomenclature-citation></tp:nomenclature-citation-list></tp:nomenclature><tp:treatment-sec sec-type="Material studied"><title>Material studied.</title><p>Malaysian Borneo, Sabah; only the holotype was seen.</p></tp:treatment-sec><tp:treatment-sec sec-type="Diagnosis"><title>Diagnosis.</title><p>Four <italic><tp:taxon-name>Loboscelidia</tp:taxon-name></italic> species, <italic><tp:taxon-name>Loboscelidia brunnea</tp:taxon-name></italic>, <italic><tp:taxon-name>Loboscelidia maai</tp:taxon-name></italic>, <italic><tp:taxon-name>Loboscelidia nitidula</tp:taxon-name></italic> and <italic><tp:taxon-name>Loboscelidia maculipennis</tp:taxon-name></italic>, have a strongly flattened cervical expansion. <italic><tp:taxon-name>Loboscelidia brunnea</tp:taxon-name></italic> can be distinguished from theseby the extreme reduction of cu-a, Rs vein less than 3.5× as long as R, the legs coarsely striate, and hindtibial posterior margin essentially ecarinate.</p></tp:treatment-sec><ref-list><ref id="B5"><mixed-citation xmlns:xlink="http://www.w3.org/1999/xlink" xlink:type="simple"><person-group><name name-style="western"><surname>Fouts</surname><given-names>RM</given-names></name></person-group> (<year>1922</year>)<article-title> New parasitic Hymenoptera from the Oriental islands.</article-title><source>The Philippine Journal of Science </source><volume>20</volume>: <fpage>619</fpage>-<lpage>637</lpage>.</mixed-citation></ref></ref-list></tp:taxon-treatment>
