# Supplementary material for: Review of the odd chrysidid genus Loboscelidia Westwood, 1874 (Hymenoptera, Chrysididae, Loboscelidiinae)
Source: Zookeys. 2012 Aug 1;(213):1–40. doi: 10.3897/zookeys.213.2985 (PMC3426872; doi:10.3897/zookeys.213.2985)
Supplement: XML Treatment for Loboscelidia castanea [file zookeys.213.2985-treatment7.xml]

<!DOCTYPE tp:taxon-treatment
  PUBLIC "-//TaxonX//DTD Taxonomic Treatment Publishing DTD v0 20100105//EN" "tax-treatment-NSO.dtd">
<tp:taxon-treatment xmlns:tp="http://www.plazi.org/taxpub"><tp:treatment-meta><mixed-citation publication-type="journal"><person-group><name><surname>Kimsey</surname><given-names>Lynn S.</given-names></name></person-group><article-title>Review of the odd chrysidid genus 
                    <italic>Loboscelidia</italic> Westwood, 1874 (Hymenoptera, Chrysididae, Loboscelidiinae)
                </article-title><source>Zookeys</source><day>1</day><month>8</month><year>2012</year><volume>2012</volume><issue>213</issue><fpage>1</fpage><lpage>40</lpage><pub-id pub-id-type="doi">10.3897/zookeys.213.2985</pub-id></mixed-citation></tp:treatment-meta><tp:nomenclature><tp:taxon-name>
                        <tp:taxon-name-part taxon-name-part-type="genus">Loboscelidia</tp:taxon-name-part>
                        <tp:taxon-name-part taxon-name-part-type="species">castanea</tp:taxon-name-part>
                    <object-id xmlns:xlink="http://www.w3.org/1999/xlink" xlink:type="simple">http://species-id.net/wiki/Loboscelidia_castanea</object-id>
								</tp:taxon-name><tp:taxon-authority>Krombein</tp:taxon-authority><tp:nomenclature-citation-list><tp:nomenclature-citation><tp:taxon-name>Loboscelidia castanea</tp:taxon-name><comment><xref ref-type="bibr" rid="B13">Krombein 1983</xref>: 54. Holotype male; Sri Lanka: Sabaragamuwa Prov., Ratnapura Dist., Sinharaja Jungle (USNM).</comment></tp:nomenclature-citation></tp:nomenclature-citation-list></tp:nomenclature><tp:treatment-sec sec-type="Material studied"><title>Material studied.</title><p>Sri Lanka, Sabaragamuwa Prov.; only the holotype was seen.</p></tp:treatment-sec><tp:treatment-sec sec-type="Diagnosis"><title>Diagnosis. </title><p>This is one of the species with a complete scrobal sulcus and triangular frontal projection. It shares a long scape (more than 3× as long as broad) with one of these, <italic><tp:taxon-name>Loboscelidia laotiana</tp:taxon-name></italic>. <italic><tp:taxon-name>Loboscelidia castanea</tp:taxon-name></italic> can be distinguished from these species and <italic><tp:taxon-name>Loboscelidia laotiana</tp:taxon-name></italic> by a combination of characters, including cu-a less than 0.5× as long as R, A 0.6× as long as Cu+M, flagellomere I shorter than II, flagellomere XI more than 4× as long as broad, and the fore, mid and hindfemoral flanges as broad as the tubular part of the respective femora.</p></tp:treatment-sec><ref-list><ref id="B13"><mixed-citation xmlns:xlink="http://www.w3.org/1999/xlink" xlink:type="simple"><person-group><name name-style="western"><surname>Krombein</surname><given-names>KV</given-names></name></person-group> (<year>1983</year>)<article-title> Biosystematic studies of Ceylonese wasps: A monograph of the Amiseginae and Loboscelidiinae (Hymenoptera: Chrysididae).</article-title><source>Smithsonian Contributions to Zoology </source><volume>376</volume>: <fpage>1</fpage>-<lpage>79</lpage>. doi: <ext-link ext-link-type="uri" xlink:href="http://dx.doi.org/10.5479/si.00810282.376" xlink:type="simple">10.5479/si.00810282.376</ext-link></mixed-citation></ref></ref-list></tp:taxon-treatment>
