# Supplementary material for: Review of the odd chrysidid genus Loboscelidia Westwood, 1874 (Hymenoptera, Chrysididae, Loboscelidiinae)
Source: Zookeys. 2012 Aug 1;(213):1–40. doi: 10.3897/zookeys.213.2985 (PMC3426872; doi:10.3897/zookeys.213.2985)
Supplement: XML Treatment for Loboscelidia cervix [file zookeys.213.2985-treatment8.xml]

<!DOCTYPE tp:taxon-treatment
  PUBLIC "-//TaxonX//DTD Taxonomic Treatment Publishing DTD v0 20100105//EN" "tax-treatment-NSO.dtd">
<tp:taxon-treatment xmlns:tp="http://www.plazi.org/taxpub"><tp:treatment-meta><mixed-citation publication-type="journal"><person-group><name><surname>Kimsey</surname><given-names>Lynn S.</given-names></name></person-group><article-title>Review of the odd chrysidid genus 
                    <italic>Loboscelidia</italic> Westwood, 1874 (Hymenoptera, Chrysididae, Loboscelidiinae)
                </article-title><source>Zookeys</source><day>1</day><month>8</month><year>2012</year><volume>2012</volume><issue>213</issue><fpage>1</fpage><lpage>40</lpage><pub-id pub-id-type="doi">10.3897/zookeys.213.2985</pub-id></mixed-citation></tp:treatment-meta><tp:nomenclature><tp:taxon-name>
                        <tp:taxon-name-part taxon-name-part-type="genus">Loboscelidia</tp:taxon-name-part>
                        <tp:taxon-name-part taxon-name-part-type="species">cervix</tp:taxon-name-part>
                    <object-id xmlns:xlink="http://www.w3.org/1999/xlink" xlink:type="simple">http://species-id.net/wiki/Loboscelidia_cervix</object-id>
								</tp:taxon-name><tp:taxon-authority>Maa &amp; Yoshimoto</tp:taxon-authority><xref ref-type="fig" rid="F5">Figure 23</xref><tp:nomenclature-citation-list><tp:nomenclature-citation><tp:taxon-name>Loboscelidia cervix</tp:taxon-name><comment><xref ref-type="bibr" rid="B15">Maa and Yoshimoto 1961</xref>: 546. Holotype male; New Britain: Vudal, near Keravat (BPBM).</comment></tp:nomenclature-citation></tp:nomenclature-citation-list></tp:nomenclature><tp:treatment-sec sec-type="Material studied"><title>Material studied.</title><p>New Britain: near Keravat only the holotype was seen.</p></tp:treatment-sec><tp:treatment-sec sec-type="Diagnosis"><title>Diagnosis.</title><p>This is one of two species, including <italic><tp:taxon-name>Loboscelidia parva</tp:taxon-name></italic>, known from New Britain. Both have the notauli not reaching the posterior margin of the scutum (<xref ref-type="fig" rid="F5">Fig. 23</xref>) and the frontal projection sublinear in front view. <italic><tp:taxon-name>Loboscelidia cervix</tp:taxon-name></italic> can be distinguished from <italic><tp:taxon-name>Loboscelidia parva</tp:taxon-name></italic> by the shorter scape (2.6–2.8× as long as broad in <italic><tp:taxon-name>Loboscelidia cervix</tp:taxon-name></italic>, 3.0–3.1× in <italic><tp:taxon-name>Loboscelidia parva</tp:taxon-name></italic>), Rs more than 3× as long as R (less than 3× in <italic><tp:taxon-name>Loboscelidia parva</tp:taxon-name></italic>), cu-a longer than R (shorter in <italic><tp:taxon-name>Loboscelidia parva</tp:taxon-name></italic>) and partial scrobal sulcus (absent in <italic><tp:taxon-name>Loboscelidia parva</tp:taxon-name></italic>). The Australian species <italic><tp:taxon-name>Loboscelidia ora</tp:taxon-name></italic> is the only other <italic><tp:taxon-name>Loboscelidia</tp:taxon-name></italic> with long cu-a longer than R.</p></tp:treatment-sec><tp:treatment-sec><!--Section generated to contain objects referenced in tp:taxon-treatment.--><fig id="F5" position="float" orientation="portrait"><label>Figures 14–26</label><caption><p>. Lateral view of male <italic><tp:taxon-name>Loboscelidia</tp:taxon-name></italic> head, with basal antennal segments. <bold>17–19</bold>. Front view of face with antennae removed <bold>20</bold> Dorsal view of thorax, with wings removed <bold>21, 22</bold> Dorsal view of pronotum scutum and tegulae <bold>23–26</bold> Forewings.</p></caption><graphic xmlns:xlink="http://www.w3.org/1999/xlink" xlink:href="ZooKeys-213-001-g005.jpg" position="float" orientation="portrait" xlink:type="simple"/></fig></tp:treatment-sec><ref-list><ref id="B15"><mixed-citation xmlns:xlink="http://www.w3.org/1999/xlink" xlink:type="simple"><person-group><name name-style="western"><surname>Maa</surname><given-names>TC</given-names></name><name name-style="western"><surname>Yoshimoto</surname><given-names>CM</given-names></name></person-group> (<year>1961</year>)<article-title> Loboscelididae, a new family of Hymenoptera.</article-title><source>Pacific Insects </source><volume>3</volume>: <fpage>523</fpage>-<lpage>548</lpage>.</mixed-citation></ref></ref-list></tp:taxon-treatment>
