# Supplementary material for: Review of the odd chrysidid genus Loboscelidia Westwood, 1874 (Hymenoptera, Chrysididae, Loboscelidiinae)
Source: Zookeys. 2012 Aug 1;(213):1–40. doi: 10.3897/zookeys.213.2985 (PMC3426872; doi:10.3897/zookeys.213.2985)
Supplement: XML Treatment for Loboscelidia cinnamonea [file zookeys.213.2985-treatment9.xml]

<!DOCTYPE tp:taxon-treatment
  PUBLIC "-//TaxonX//DTD Taxonomic Treatment Publishing DTD v0 20100105//EN" "tax-treatment-NSO.dtd">
<tp:taxon-treatment xmlns:tp="http://www.plazi.org/taxpub"><tp:treatment-meta><mixed-citation publication-type="journal"><person-group><name><surname>Kimsey</surname><given-names>Lynn S.</given-names></name></person-group><article-title>Review of the odd chrysidid genus 
                    <italic>Loboscelidia</italic> Westwood, 1874 (Hymenoptera, Chrysididae, Loboscelidiinae)
                </article-title><source>Zookeys</source><day>1</day><month>8</month><year>2012</year><volume>2012</volume><issue>213</issue><fpage>1</fpage><lpage>40</lpage><pub-id pub-id-type="doi">10.3897/zookeys.213.2985</pub-id></mixed-citation></tp:treatment-meta><tp:nomenclature><tp:taxon-name>
                        <tp:taxon-name-part taxon-name-part-type="genus">Loboscelidia</tp:taxon-name-part>
                        <tp:taxon-name-part taxon-name-part-type="species">cinnamonea</tp:taxon-name-part>
                    <object-id xmlns:xlink="http://www.w3.org/1999/xlink" xlink:type="simple">urn:lsid:zoobank.org:act:E5A2B8FA-4264-468B-B3A5-B52456903906</object-id>
								<object-id xmlns:xlink="http://www.w3.org/1999/xlink" xlink:type="simple">http://species-id.net/wiki/Loboscelidia_cinnamonea</object-id>
								</tp:taxon-name><tp:taxon-status xmlns:xlink="http://www.w3.org/1999/xlink" xlink:type="simple">sp. n.</tp:taxon-status><xref ref-type="fig" rid="F4">Figures 4</xref><xref ref-type="fig" rid="F5">25</xref><xref ref-type="fig" rid="F7">37</xref></tp:nomenclature><tp:treatment-sec sec-type="Type material"><title>Type material.</title><p>Holotype male: Thailand: <bold>Chiang Mai Pr.</bold>, Doi Chiangdao NP, Pha Tang substation, 526 m, <named-content xmlns:xlink="http://www.w3.org/1999/xlink" content-type="dwc:verbatimCoordinates" xlink:type="simple">19°24.978"N, 98°54.886"E</named-content>, Malaise trap, 3-9/v/2008, Jugsu &amp; Watwanich, T5802 (QSBG).</p><p>Paratypes (25 males): 3 males, same data as type; 1 male: Doi Chiangdao NP, 491 m, <named-content xmlns:xlink="http://www.w3.org/1999/xlink" content-type="dwc:verbatimCoordinates" xlink:type="simple">19°24.278'N, 98°55.311'E</named-content>, Malaise trap, 15–21/v/2008, Jugsu &amp; Watwanich, T5815; 1 male: Doi Chiangdao NP, Pha Tang substation, 491 m, <named-content xmlns:xlink="http://www.w3.org/1999/xlink" content-type="dwc:verbatimCoordinates" xlink:type="simple">19°24.278'N, 98°55.311'E</named-content>, Malaise trap, 9–15/v/2008, Jugsu &amp; Watwanich, T5812; 2 males: Doi Chiangdao NP, Huai Na Lao, 500m, <named-content xmlns:xlink="http://www.w3.org/1999/xlink" content-type="dwc:verbatimCoordinates" xlink:type="simple">19°24.731'N, 98°55.315'E</named-content>, YPT 5-6/v/2008, Jugsu &amp; Watwanich, T5806; 1 male: Doi Chiangdao NP, Huai Na Lao, 500m, <named-content xmlns:xlink="http://www.w3.org/1999/xlink" content-type="dwc:verbatimCoordinates" xlink:type="simple">19°24.731'N, 98°55.315'E</named-content>, YPT 9-10/v/2008, Jugsu &amp; Watwanich, T5811; 1 male: Doi Chiangdao NP, Huai Na Lao, 500m, <named-content xmlns:xlink="http://www.w3.org/1999/xlink" content-type="dwc:verbatimCoordinates" xlink:type="simple">19°24.731'N, 98°55.315'E</named-content>, YPT 4-5/v/2008, Jugsu &amp; Watwanich, T5805; 2 males: <bold>Lampang Pr.</bold>, Chae Son NP, Doi Laan, <named-content xmlns:xlink="http://www.w3.org/1999/xlink" content-type="dwc:verbatimCoordinates" xlink:type="simple">18°51.815'N, 99°22.122'E</named-content>, 1413 m, Malaise trap, 9-15/v/2008, Kwannui &amp; Sukpeng, T5292; 1 male: Chae Son NP, <named-content xmlns:xlink="http://www.w3.org/1999/xlink" content-type="dwc:verbatimCoordinates" xlink:type="simple">18°49.894'N, 99°28.354'E</named-content>, 467 m, Malaise trap, 23–30/v/2008, Kwannui &amp; Sukpeng, T5305; 1 male: Chae Son NP, <named-content xmlns:xlink="http://www.w3.org/1999/xlink" content-type="dwc:verbatimCoordinates" xlink:type="simple">18°50.012'N, 98°28.656'E</named-content>, 419 m, pan trap, 7-8/v/2008, Kwannui &amp; Sukpeng, T5304; 3 males: Chae Son NP, <named-content xmlns:xlink="http://www.w3.org/1999/xlink" content-type="dwc:verbatimCoordinates" xlink:type="simple">18°49.894'N, 99°28.354'E</named-content>, 467 m, Malaise trap, 1-7/v/2008, Kwannui &amp; Sukpeng, T5309; 1 male: <bold>Chanthaburi Pr.</bold>, Khao Khitchakut NP, Khao Prabaht peak, <named-content xmlns:xlink="http://www.w3.org/1999/xlink" content-type="dwc:verbatimCoordinates" xlink:type="simple">12°50.45'N, 102°09.81'E</named-content>, 875 m, Malaise trap, 20–27/ii/2009, Suthida &amp; Charoenchai, T4045; 1 male: Khao Khitchakut NP, Khao Prabaht peak, <named-content xmlns:xlink="http://www.w3.org/1999/xlink" content-type="dwc:verbatimCoordinates" xlink:type="simple">12°50.45'N, 102°09.81'E</named-content>, 875 m, Malaise trap, 6-13/ii/2009, Suthida<!--PageBreak--> &amp; Charoenchai, T4039; 1 male: <bold>Trang Prov.</bold>, Khaeochong Mt, 75 m, <named-content xmlns:xlink="http://www.w3.org/1999/xlink" content-type="dwc:verbatimCoordinates" xlink:type="simple">7°33.038'N, 99°47.369'E</named-content>, Malaise, 28/iv-2/c/2005; 2 males: near Nam Tock Ton Prov., Khoa Chong Mt.,140 m, <named-content xmlns:xlink="http://www.w3.org/1999/xlink" content-type="dwc:verbatimCoordinates" xlink:type="simple">7°32.015'N, 99°47.036'E</named-content>, iv/2005 and ii/2005; 1 male: <bold>Phetchabun Pr.</bold>, Nam Nao NP, <named-content xmlns:xlink="http://www.w3.org/1999/xlink" content-type="dwc:verbatimCoordinates" xlink:type="simple">16°43.695'N, 101°33.797'E</named-content>, 921 m, Malaise trap, 5-12/v/2007, L. Janteab, T2657; 1 male: <bold>Kanchanaburi Pr.</bold>, Khuean Srinagarindra NP, <!--PageBreak--><named-content xmlns:xlink="http://www.w3.org/1999/xlink" content-type="dwc:verbatimCoordinates" xlink:type="simple">14°38.136'N, 98°59.837'E</named-content>, 210 m, pan trap, 21-22/viii/2008, Chatchawan, T3438; 1 male: <bold>Sakon Pr.</bold>, Nakhon Phu Phan NP, <named-content xmlns:xlink="http://www.w3.org/1999/xlink" content-type="dwc:verbatimCoordinates" xlink:type="simple">17°03.543'N, 103°58.452'E</named-content>, 8-14/vii/2006, MT, W. Kongnara, T197; 1 male: <bold>Suphan Buri Pr.</bold>, Khao Yai NP, Kong Geo waterfalls, 900 m, 30/vi/1990, J. Heraty, H90/108. Paratypes are deposited in QSBG and BME.</p><p>Additional non-type specimens (27) were seen from: Borneo: north, Tawa, Quoin Hill (1 male, BPB); Sabah: Kinabalu Nat. Park, Poring Hot Springs (4 males, CNC); Sarawak: sw Gunung Buda, 64 km s Limbang (BME); W. Kalimantan: Gunung Palung Nat. Pk. (3 males, ROM, BME); E. Kalimantan: Kac. Pujungan, Kayan-Mantarang Nat. Res. (1 male, ROM); West Java: Gede-Pangrango Nat. Park, Situ Gunung (2 males, ROM, BME); Sumatra: Aceh, Gunung Leuser Nat. Pk. (1 male, ROM); Malaysia: Selangor (1 male, UCR);Pahang: Kuala Tahan, Taman Negara Nat. Park (1 male, UCR); Malaya: 10 mi e Gombak (1 male, UCR); Thailand: Mae Hong Son, Namtok Mae Surin Nat. Pk (1 male, QSBG); Nakon Si Thammarat:Namtok Yong Nat. Pk. (1 male, QSBG); Phang Na: Khuraburi Dist. south end of Koh Res. (1 male, UCR); Trang: Forest Res. Sta. Khao Chong (1 male, UCR); Singapore (7 males, BPBM, UCR).</p></tp:treatment-sec><tp:treatment-sec sec-type="Diagnosis"><title>Diagnosis.</title><p><italic><tp:taxon-name>Loboscelidia cinnamonea</tp:taxon-name></italic> is most similar to <italic><tp:taxon-name>Loboscelidia nasiformis</tp:taxon-name></italic>, as both share an arched medial vein, rectangular frontal projection, complete notauli, without a scrobal sulcus and the cu-a vein reduced to a tiny stub or absent. It can be distinguished from <italic><tp:taxon-name>Loboscelidia nasiformis</tp:taxon-name></italic> by the more typical frontal projection, fore and midtibiae without discrete, measureable flanges, R1 obsolescent and Rs 3× or more as long as R.</p></tp:treatment-sec><tp:treatment-sec sec-type="Male description"><title>Male description.</title><p>Body length 2.0–3.0 mm; forewing length 2.5–3.5 mm. Head (<xref ref-type="fig" rid="F4">Fig. 4</xref>): length twice breadth in side view; eye asetose; frontal projection rectangular in front view; frons smooth, not microstriate; frons with low ridge extending from vertex along inner eye margin; vertex without transverse fovea, cervical expansion strongly curved in profile; gena without scale-like setae; scape smooth, length 3.9 breadth; flagellomere I length 2× breadth; flagellomere II length 2.3× breadth; flagellomere XI length 5× breadth. Mesosoma: pronotal length 0.9× breadth, without lateral carina, pronotum narrower than head width; scutum with notauli reaching posterior margin; scutellum with sublateral carina, without fine dense striae laterally; metanotum without medial ridge, impunctate laterally, 0.4× as long as scutellum; mesopleuron without scrobal sulcus; propodeum without transverse dorsal carina; legs (<xref ref-type="fig" rid="F7">Fig. 37</xref>) smooth, polished; forefemoral flange 0.4 x femur length, flange maximum width equal to width of tubular part of femur; foretibial flange absent; midfemoral flange 0.6× femur length, flange maximum width 0.6× width of tubular part of femur; midtibial flange absent; hindfemoral flange 0.9× femur length, flange maximum width 0.7× width of tubular part of femur; hindtibial flange as long as tibia, flange maximum width 0.8× width of tubular part of tibia; hindtibia with two longitudinal carinae on posterior margin; hindcoxa without longitudinal carina on inner medial surface; forewing (<xref ref-type="fig" rid="F5">Fig. 25</xref>) R1 length 0-0.2× R length; cu-a length 0.1× R length; Rs length twice R length; Cu+M length 0.4-0.6× A length; medial vein curved submedially. Color: body reddish brown to dark orange; wing membrane brown-tinted, with untinted areas adjacent to vein remnants; veins brown.</p></tp:treatment-sec><tp:treatment-sec sec-type="Female"><title>Female.</title><p>Unknown.<!--PageBreak--></p><fig id="F4" position="float" orientation="portrait"><label>Figures 4–13.</label><caption><p>Lateral view of male <italic><tp:taxon-name>Loboscelidia</tp:taxon-name></italic> head, with basal antennal segments.</p></caption><graphic xmlns:xlink="http://www.w3.org/1999/xlink" xlink:href="ZooKeys-213-001-g004.jpg" position="float" orientation="portrait" xlink:type="simple"/></fig><fig id="F5" position="float" orientation="portrait"><label>Figures 14–26</label><caption><p>. Lateral view of male <italic><tp:taxon-name>Loboscelidia</tp:taxon-name></italic> head, with basal antennal segments. <bold>17–19</bold>. Front view of face with antennae removed <bold>20</bold> Dorsal view of thorax, with wings removed <bold>21, 22</bold> Dorsal view of pronotum scutum and tegulae <bold>23–26</bold> Forewings.</p></caption><graphic xmlns:xlink="http://www.w3.org/1999/xlink" xlink:href="ZooKeys-213-001-g005.jpg" position="float" orientation="portrait" xlink:type="simple"/></fig></tp:treatment-sec><tp:treatment-sec sec-type="Etymology"><title>Etymology.</title><p>The species name is Latin for brown as in the spice, cinnamon.</p></tp:treatment-sec><tp:treatment-sec><!--Section generated to contain objects referenced in tp:taxon-treatment.--><fig id="F7" position="float" orientation="portrait"><label>Figures 36–46.</label><caption><p>Lateral view of male <italic><tp:taxon-name>Loboscelidia</tp:taxon-name></italic> fore (a), mid (b) and hind (c) legs.</p></caption><graphic xmlns:xlink="http://www.w3.org/1999/xlink" xlink:href="ZooKeys-213-001-g007.jpg" position="float" orientation="portrait" xlink:type="simple"/></fig></tp:treatment-sec></tp:taxon-treatment>
