# Supplementary material for: Review of the odd chrysidid genus Loboscelidia Westwood, 1874 (Hymenoptera, Chrysididae, Loboscelidiinae)
Source: Zookeys. 2012 Aug 1;(213):1–40. doi: 10.3897/zookeys.213.2985 (PMC3426872; doi:10.3897/zookeys.213.2985)
Supplement: XML Treatment for Loboscelidia collaris [file zookeys.213.2985-treatment10.xml]

<!DOCTYPE tp:taxon-treatment
  PUBLIC "-//TaxonX//DTD Taxonomic Treatment Publishing DTD v0 20100105//EN" "tax-treatment-NSO.dtd">
<tp:taxon-treatment xmlns:tp="http://www.plazi.org/taxpub"><tp:treatment-meta><mixed-citation publication-type="journal"><person-group><name><surname>Kimsey</surname><given-names>Lynn S.</given-names></name></person-group><article-title>Review of the odd chrysidid genus 
                    <italic>Loboscelidia</italic> Westwood, 1874 (Hymenoptera, Chrysididae, Loboscelidiinae)
                </article-title><source>Zookeys</source><day>1</day><month>8</month><year>2012</year><volume>2012</volume><issue>213</issue><fpage>1</fpage><lpage>40</lpage><pub-id pub-id-type="doi">10.3897/zookeys.213.2985</pub-id></mixed-citation></tp:treatment-meta><tp:nomenclature><tp:taxon-name>
                        <tp:taxon-name-part taxon-name-part-type="genus">Loboscelidia</tp:taxon-name-part>
                        <tp:taxon-name-part taxon-name-part-type="species">collaris</tp:taxon-name-part>
                    <object-id xmlns:xlink="http://www.w3.org/1999/xlink" xlink:type="simple">http://species-id.net/wiki/Loboscelidia_collaris</object-id>
								</tp:taxon-name><tp:taxon-authority>Fouts</tp:taxon-authority><tp:nomenclature-citation-list><tp:nomenclature-citation><tp:taxon-name>Loboscelidia collaris</tp:taxon-name><comment><xref ref-type="bibr" rid="B5">Fouts 1922</xref>: 627. Holotype male (not female); Singapore (USNM).</comment></tp:nomenclature-citation></tp:nomenclature-citation-list></tp:nomenclature><tp:treatment-sec sec-type="Material studied"><title>Material studied.</title><p>Indonesia: W. Kalimantan: Gunung Palung Nat. Pk (14 males, ROM; E. Kalimantan: Kac. Pujungan, Kayan-Matanrang Nat. Res. (3 males, ROM, BME); 38 km n alikpapan, Sambojal2 (1 male, ROM); Sumatra: Aceh, Gunung Leuser Nat. Park, Ketambe Res. Sta. (7 males, ROM, BME); Malaysia: Sabah, Mt. Kinabalu N.P., Poring Hot Spgs (2 males, CNC); Sarawak: Gunung Mulu National Park (4 males, BME, ROM); Selangor: 16 mi e Gombak, Univ. Malaya Forest (1 male, UCR); Singapore: (1 male, USNM), Timah Nat. Res. (1 male, CNC);; Thailand: Chaiyaphum,Tat Tone NP (1 male, QSBG); Trang: Near Nam Tock Tjon Prov., Khoa Chong Mt. (3 males, CNC); Phattalung Nam Tok Phrai Wan (1 male, UCR); 40 specimens were examined including the holotype.</p></tp:treatment-sec><tp:treatment-sec sec-type="Diagnosis"><title>Diagnosis.</title><p>This is another species with a complete scrobal sulcus and triangular frontal projection. Male <italic><tp:taxon-name>Loboscelidia collaris</tp:taxon-name></italic> can be distinguished from species with these traits by the combination of the pronotum with a sharp crease or ridge dorsolaterally, scape less than 3× as long as broad, flagellomeres I and II more than twice as long as broad, flagellomere XI 3.5–4.0× as long as broad, and the fore, mid and hindfemoral flanges as long as the femora.</p></tp:treatment-sec><ref-list><ref id="B5"><mixed-citation xmlns:xlink="http://www.w3.org/1999/xlink" xlink:type="simple"><person-group><name name-style="western"><surname>Fouts</surname><given-names>RM</given-names></name></person-group> (<year>1922</year>)<article-title> New parasitic Hymenoptera from the Oriental islands.</article-title><source>The Philippine Journal of Science </source><volume>20</volume>: <fpage>619</fpage>-<lpage>637</lpage>.</mixed-citation></ref></ref-list></tp:taxon-treatment>
