# Supplementary material for: Review of the odd chrysidid genus Loboscelidia Westwood, 1874 (Hymenoptera, Chrysididae, Loboscelidiinae)
Source: Zookeys. 2012 Aug 1;(213):1–40. doi: 10.3897/zookeys.213.2985 (PMC3426872; doi:10.3897/zookeys.213.2985)
Supplement: XML Treatment for Loboscelidia defecta [file zookeys.213.2985-treatment11.xml]

<!DOCTYPE tp:taxon-treatment
  PUBLIC "-//TaxonX//DTD Taxonomic Treatment Publishing DTD v0 20100105//EN" "tax-treatment-NSO.dtd">
<tp:taxon-treatment xmlns:tp="http://www.plazi.org/taxpub"><tp:treatment-meta><mixed-citation publication-type="journal"><person-group><name><surname>Kimsey</surname><given-names>Lynn S.</given-names></name></person-group><article-title>Review of the odd chrysidid genus 
                    <italic>Loboscelidia</italic> Westwood, 1874 (Hymenoptera, Chrysididae, Loboscelidiinae)
                </article-title><source>Zookeys</source><day>1</day><month>8</month><year>2012</year><volume>2012</volume><issue>213</issue><fpage>1</fpage><lpage>40</lpage><pub-id pub-id-type="doi">10.3897/zookeys.213.2985</pub-id></mixed-citation></tp:treatment-meta><tp:nomenclature><tp:taxon-name>
                        <tp:taxon-name-part taxon-name-part-type="genus">Loboscelidia</tp:taxon-name-part>
                        <tp:taxon-name-part taxon-name-part-type="species">defecta</tp:taxon-name-part>
                    <object-id xmlns:xlink="http://www.w3.org/1999/xlink" xlink:type="simple">http://species-id.net/wiki/Loboscelidia_defecta</object-id>
								</tp:taxon-name><tp:taxon-authority>Kieffer</tp:taxon-authority><tp:nomenclature-citation-list><tp:nomenclature-citation><tp:taxon-name>Loboscelidia defecta</tp:taxon-name><comment><xref ref-type="bibr" rid="B9">Kieffer 1916b</xref>: 18. Syntype male, female; Philippines: Palawan (Insel Palavan), Puerto Princesa (MNHN, lost?).</comment></tp:nomenclature-citation></tp:nomenclature-citation-list></tp:nomenclature><tp:treatment-sec sec-type="Material studied"><title>Material studied.</title><p>Viet Nam: Karyu Danar (1 male, BPBM), Thailand: Mae Hong Son Pr., Namtok Mae Surin NP (1 male, BME); Nakhon Si Pr., Thammarat Namtok Yong (1 male, QSBG); Surat Thani Pr., Khao Sok Np, Klong Morg unit (1 male, BME); Chiang Mai Pr., Doi Chiangdao NP (1 male, QSBG); Malaysia: Sarawak, Gunung Lulu National Park (1 male ROM); 6 specimens were seen that appear to fit the original description.</p></tp:treatment-sec><tp:treatment-sec sec-type="Diagnosis"><title>Diagnosis.</title><p>The types of <italic><tp:taxon-name>Loboscelidia defecta</tp:taxon-name></italic> are apparently lost. However, based on <xref ref-type="bibr" rid="B8">Kieffer's (1916a)</xref> illustration it is one of the species that lacks a cu-a vein. In the same paper Kieffer attributed <italic><tp:taxon-name>Loboscelidia defecta</tp:taxon-name></italic> and <italic><tp:taxon-name>Loboscelidia inermis</tp:taxon-name></italic> to a 1915 paper he gives in the 1916a paper as “Philippine J. Sci. v. 10 p?”, but there was evidently no paper published by Kieffer in 1915 in volume 10 of this journal. Instead, <italic><tp:taxon-name>Loboscelidia defecta</tp:taxon-name></italic> Kieffer and <italic><tp:taxon-name>Loboscelidia inermis</tp:taxon-name></italic> Kieffer were <!--PageBreak-->published as new species one month after the <xref ref-type="bibr" rid="B8">1916a</xref> paper (<xref ref-type="bibr" rid="B9">1916b</xref>). The 1915 date may have been a mistake on his part caused by delays in publication of the description paper in the Philippine Journal of Science.</p></tp:treatment-sec><ref-list><ref id="B9"><mixed-citation xmlns:xlink="http://www.w3.org/1999/xlink" xlink:type="simple"><person-group><name name-style="western"><surname>Kieffer</surname><given-names>JJ</given-names></name></person-group> (<year>1916b</year>)<article-title> (November) Beiträge zur Kenntnis der Gattung <italic>Loboscelidia</italic> Westwood (Hymenoptera).</article-title><source>Philippine Journal of Science </source><volume>11</volume>: <fpage>399</fpage>-<lpage>401</lpage>.</mixed-citation></ref><ref id="B8"><mixed-citation xmlns:xlink="http://www.w3.org/1999/xlink" xlink:type="simple"><person-group><name name-style="western"><surname>Kieffer</surname><given-names>JJ</given-names></name></person-group> (<year>1916a</year>)<article-title> (October) Diapriidae.</article-title><source>Das Tierreich </source><volume>44</volume>: <fpage>1</fpage>-<lpage>627</lpage>.</mixed-citation></ref></ref-list></tp:taxon-treatment>
