# Supplementary material for: Review of the odd chrysidid genus Loboscelidia Westwood, 1874 (Hymenoptera, Chrysididae, Loboscelidiinae)
Source: Zookeys. 2012 Aug 1;(213):1–40. doi: 10.3897/zookeys.213.2985 (PMC3426872; doi:10.3897/zookeys.213.2985)
Supplement: XML Treatment for Loboscelidia fulgens [file zookeys.213.2985-treatment12.xml]

<!DOCTYPE tp:taxon-treatment
  PUBLIC "-//TaxonX//DTD Taxonomic Treatment Publishing DTD v0 20100105//EN" "tax-treatment-NSO.dtd">
<tp:taxon-treatment xmlns:tp="http://www.plazi.org/taxpub"><tp:treatment-meta><mixed-citation publication-type="journal"><person-group><name><surname>Kimsey</surname><given-names>Lynn S.</given-names></name></person-group><article-title>Review of the odd chrysidid genus 
                    <italic>Loboscelidia</italic> Westwood, 1874 (Hymenoptera, Chrysididae, Loboscelidiinae)
                </article-title><source>Zookeys</source><day>1</day><month>8</month><year>2012</year><volume>2012</volume><issue>213</issue><fpage>1</fpage><lpage>40</lpage><pub-id pub-id-type="doi">10.3897/zookeys.213.2985</pub-id></mixed-citation></tp:treatment-meta><tp:nomenclature><tp:taxon-name>
                        <tp:taxon-name-part taxon-name-part-type="genus">Loboscelidia</tp:taxon-name-part>
                        <tp:taxon-name-part taxon-name-part-type="species">fulgens</tp:taxon-name-part>
                    <object-id xmlns:xlink="http://www.w3.org/1999/xlink" xlink:type="simple">urn:lsid:zoobank.org:act:229B3296-7FD3-49E4-8626-590CD8CDC23E</object-id>
								<object-id xmlns:xlink="http://www.w3.org/1999/xlink" xlink:type="simple">http://species-id.net/wiki/Loboscelidia_fulgens</object-id>
								</tp:taxon-name><tp:taxon-status xmlns:xlink="http://www.w3.org/1999/xlink" xlink:type="simple">sp. n.</tp:taxon-status><xref ref-type="fig" rid="F4">Figs 5</xref><xref ref-type="fig" rid="F5">26</xref><xref ref-type="fig" rid="F7">38</xref></tp:nomenclature><tp:treatment-sec sec-type="Type material"><title>Type material.</title><p>Holotype male: Viet Nam: Tuyen Quang Prov., 360 m, Na Hang Reserve, 16–20 May 1997, FIT, S. B. Peck, 97-10 (CNC). Paratypes: 3 males same data as holotype; 1 male: 20-24 May 1997, 97-13; 1 male: 300 m, 97-17; 1 male: Ha Tinh, Huong Son, 450 m, <named-content xmlns:xlink="http://www.w3.org/1999/xlink" content-type="dwc:verbatimCoordinates" xlink:type="simple">18°22'N, 105°13'E</named-content>, 22 April-1 May 1998, L. Herman, LT (BME, CNC).</p></tp:treatment-sec><tp:treatment-sec sec-type="Diagnosis"><title>Diagnosis.</title><p>This is one of four species, including <italic><tp:taxon-name>Loboscelidia bakeri</tp:taxon-name></italic>, <italic><tp:taxon-name>Loboscelidia guangxiensis</tp:taxon-name></italic> and <italic><tp:taxon-name>Loboscelidia reducta</tp:taxon-name></italic> that completely lack a medial vein. <italic><tp:taxon-name>Loboscelidia fulgens</tp:taxon-name></italic> can be separated from <italic><tp:taxon-name>Loboscelidia guangxiensis</tp:taxon-name></italic> in males by the shorter Rs vein, 1.5× as long as R, versus twice as long in <italic><tp:taxon-name>Loboscelidia guangxiensis</tp:taxon-name></italic>, and having well-developed tibial flanges, which are lacking in <italic><tp:taxon-name>Loboscelidia reducta</tp:taxon-name></italic>. <italic><tp:taxon-name>Loboscelidia fulgens</tp:taxon-name></italic> can be immediately distinguished from <italic><tp:taxon-name>Loboscelidia bakeri</tp:taxon-name></italic> by lacking the uniquely up-domed propodeum characteristic of <italic><tp:taxon-name>Loboscelidia bakeri</tp:taxon-name></italic>.</p></tp:treatment-sec><tp:treatment-sec sec-type="Male description"><title>Male description.</title><p>Body length 1.5–2.0 mm; forewing length 2.0–2.5 mm. Head (<xref ref-type="fig" rid="F4">Fig. 5</xref>): length 1.8× height in side view; eye asetose; frontal projection rectangular in front view; frons smooth, not microstriate; frons with low ridge extending from vertex along inner eye margin; vertex with transverse fovea, posterior expansion strongly curved in profile; gena without scale-like setae; scape striate, length 2.9× breadth; flagellomere I length 2× breadth; flagellomere II length 1.8× breadth; flagellomere XI length 3× breadth. Mesosoma: pronotal length 0.8× breadth, without lateral carina, narrower than head in dorsal view; scutum with notauli reaching posterior margin; scutellum with fine dense striae laterally; metanotum with medial ridge, impunctate laterally, 0.4× as long as scutellum; mesopleuron without scrobal sulcus; propodeum without transverse dorsal carina; legs (<xref ref-type="fig" rid="F7">Fig. 38</xref>) smooth, polished; forefemoral flange 0.5× femur length, flange maximum width 0.6× width of tubular part of femur; foretibial flange 0.5× tibial length, flange maximum width 0.4 x width of tubular part of tibia; midfemoral flange absent; midtibial flange 0.6× femur length, flange maximum width 0.5× width of tubular part of tibia; hindfemoral flange 0.8× femur length, flange maximum width 0.6× width of tubular part of femur; hindtibial flange 0.8× femur length, flange maximum width 0.7× width of tubular part of tibia; hindtibia with two longitudinal carinae on posterior margin; hindcoxa without longitudinal c<!--PageBreak-->arina on inner medial surface; forewing (<xref ref-type="fig" rid="F5">Fig. 26</xref>) R1 length 0.4× R length; cu-a absent; Rs length 1.4× R length; Cu+M length 0.6× A length; medial vein present, flat medially. Color: body brown to reddish brown; wing membrane brown-tinted, untinted along vein remnants; veins brown.</p><p><bold>Etymology</bold>. The species name, <italic><tp:taxon-name>Loboscelidia fulgens</tp:taxon-name></italic>, refers to the shining integument (Latin, adj).</p></tp:treatment-sec><tp:treatment-sec><!--Section generated to contain objects referenced in tp:taxon-treatment.--><fig id="F4" position="float" orientation="portrait"><label>Figures 4–13.</label><caption><p>Lateral view of male <italic><tp:taxon-name>Loboscelidia</tp:taxon-name></italic> head, with basal antennal segments.</p></caption><graphic xmlns:xlink="http://www.w3.org/1999/xlink" xlink:href="ZooKeys-213-001-g004.jpg" position="float" orientation="portrait" xlink:type="simple"/></fig><fig id="F5" position="float" orientation="portrait"><label>Figures 14–26</label><caption><p>. Lateral view of male <italic><tp:taxon-name>Loboscelidia</tp:taxon-name></italic> head, with basal antennal segments. <bold>17–19</bold>. Front view of face with antennae removed <bold>20</bold> Dorsal view of thorax, with wings removed <bold>21, 22</bold> Dorsal view of pronotum scutum and tegulae <bold>23–26</bold> Forewings.</p></caption><graphic xmlns:xlink="http://www.w3.org/1999/xlink" xlink:href="ZooKeys-213-001-g005.jpg" position="float" orientation="portrait" xlink:type="simple"/></fig><fig id="F7" position="float" orientation="portrait"><label>Figures 36–46.</label><caption><p>Lateral view of male <italic><tp:taxon-name>Loboscelidia</tp:taxon-name></italic> fore (a), mid (b) and hind (c) legs.</p></caption><graphic xmlns:xlink="http://www.w3.org/1999/xlink" xlink:href="ZooKeys-213-001-g007.jpg" position="float" orientation="portrait" xlink:type="simple"/></fig></tp:treatment-sec></tp:taxon-treatment>
