# Supplementary material for: Review of the odd chrysidid genus Loboscelidia Westwood, 1874 (Hymenoptera, Chrysididae, Loboscelidiinae)
Source: Zookeys. 2012 Aug 1;(213):1–40. doi: 10.3897/zookeys.213.2985 (PMC3426872; doi:10.3897/zookeys.213.2985)
Supplement: XML Treatment for Loboscelidia fulva [file zookeys.213.2985-treatment13.xml]

<!DOCTYPE tp:taxon-treatment
  PUBLIC "-//TaxonX//DTD Taxonomic Treatment Publishing DTD v0 20100105//EN" "tax-treatment-NSO.dtd">
<tp:taxon-treatment xmlns:tp="http://www.plazi.org/taxpub"><tp:treatment-meta><mixed-citation publication-type="journal"><person-group><name><surname>Kimsey</surname><given-names>Lynn S.</given-names></name></person-group><article-title>Review of the odd chrysidid genus 
                    <italic>Loboscelidia</italic> Westwood, 1874 (Hymenoptera, Chrysididae, Loboscelidiinae)
                </article-title><source>Zookeys</source><day>1</day><month>8</month><year>2012</year><volume>2012</volume><issue>213</issue><fpage>1</fpage><lpage>40</lpage><pub-id pub-id-type="doi">10.3897/zookeys.213.2985</pub-id></mixed-citation></tp:treatment-meta><tp:nomenclature><tp:taxon-name>
                        <tp:taxon-name-part taxon-name-part-type="genus">Loboscelidia</tp:taxon-name-part>
                        <tp:taxon-name-part taxon-name-part-type="species">fulva</tp:taxon-name-part>
                    <object-id xmlns:xlink="http://www.w3.org/1999/xlink" xlink:type="simple">urn:lsid:zoobank.org:act:4719E8B5-6A56-4325-AEE0-4DD9DB50BC1D</object-id>
								<object-id xmlns:xlink="http://www.w3.org/1999/xlink" xlink:type="simple">http://species-id.net/wiki/Loboscelidia_fulva</object-id>
								</tp:taxon-name><tp:taxon-status xmlns:xlink="http://www.w3.org/1999/xlink" xlink:type="simple">sp. n.</tp:taxon-status><xref ref-type="fig" rid="F4">Figs 6</xref><xref ref-type="fig" rid="F6">27</xref><xref ref-type="fig" rid="F7">39</xref></tp:nomenclature><tp:treatment-sec sec-type="Type material"><title>Type material.</title><p>Holotype male: Thailand: Nan Prov., Doi Phu Kha NP, <named-content xmlns:xlink="http://www.w3.org/1999/xlink" content-type="dwc:verbatimCoordinates" xlink:type="simple">19°12'418"N, 101°4'809"E</named-content>, 1326 m, MT, 15-22 Sept. 2007, Charoen &amp; Nikom, T3217 (QSBG).</p></tp:treatment-sec><tp:treatment-sec sec-type="Diagnosis"><title>Diagnosis.</title><p><italic><tp:taxon-name>Loboscelidia fulva</tp:taxon-name></italic> is one of five species with a straight medial vein, including <italic><tp:taxon-name>Loboscelidia meifungae</tp:taxon-name></italic>, <italic><tp:taxon-name>Loboscelidia maculata</tp:taxon-name></italic>, <italic><tp:taxon-name>Loboscelidia ora</tp:taxon-name></italic> and <italic><tp:taxon-name>Loboscelidia defecta</tp:taxon-name></italic>. It can be distinguished from <italic><tp:taxon-name>Loboscelidia ora</tp:taxon-name></italic> and <italic><tp:taxon-name>Loboscelidia maculata</tp:taxon-name></italic> by having notauli, from <italic><tp:taxon-name>Loboscelidia defecta</tp:taxon-name></italic> by having the cu-a vein one-half or more as long as R and Cu+M as long as A, and from <italic><tp:taxon-name>Loboscelidia meifungae</tp:taxon-name></italic> by the rectangular frontal projection, Rs about 3× as long as R and the scutellum coarsely areolate (smooth to longitudinally striate in <italic><tp:taxon-name>Loboscelidia meifungae</tp:taxon-name></italic>).</p></tp:treatment-sec><tp:treatment-sec sec-type="Male description"><title>Male description.</title><p>Body length 2.5 mm; forewing length 3.0 mm. Head (<xref ref-type="fig" rid="F4">Fig. 6</xref>): length 1.6× height in side view; eye asetose; frontal projection rectangular in front view; frons with lateral ridge adjacent to eye margin; vertex without transverse fovea, posterior expansion strongly curved in profile; frons without carina or ridge extending from vertex along inner eye margin; gena without scale-like setae; scape smooth, length 2.7× breadth; flagellomere I length 1.6× breadth; flagellomere II length 1.7× breadth; flagellomere XI length 3.5–4.0× breadth. Mesosoma: pronotal length 0.8× breadth, with lateral carina, as wide as head in dorsal view; scutum with notauli reaching posterior margin; scutellum posteriorly coarsely rugose; metanotum with three medial ridges, impunctate laterally, 0.4× as long as scutellum; mesopleuron with scrobal sulcus; propodeum without transverse dorsal carina; legs (<xref ref-type="fig" rid="F7">Fig. 39</xref>) smooth, polished; forefemoral flange 0.5× femur length, flange maximum width 0.5× width of tubular part of femur; foretibial flange 0.6× tibial length, flange maximum width 0.8× width of tubular part of tibia; midfemoral flange 0.6× femur length, flange maximum width 0.6× of tubular part of femur; midtibial flange 0.8× femur length, flange maximum width 0.7 of tubular part of tibia; hindfemoral flange 0.8× femur length, flange maximum width 0.6× of tubular part of femur; hindtibial flange as long as tibia, flange maximum width 1.2× of <!--PageBreak-->tubular part of tibia; hindtibia with two longitudinal carinae on posterior margin; hindcoxa with longitudinal carina on inner medial surface; forewing (<xref ref-type="fig" rid="F6">Fig. 27</xref>) R1 length 0.6× R length; cu-a length 0.6× R length; Rs length 3.1× R length; Cu+M as long as A ; medial vein flat. Color: body dark reddish brown; wing membrane brown-tinted, untinted along vein remnants.</p></tp:treatment-sec><tp:treatment-sec sec-type="Female"><title>Female.</title><p>Unknown.</p><fig id="F6" position="float" orientation="portrait"><label>Figures 27–35.</label><caption><p>Male <italic><tp:taxon-name>Loboscelidia</tp:taxon-name></italic> forewings.</p></caption><graphic xmlns:xlink="http://www.w3.org/1999/xlink" xlink:href="ZooKeys-213-001-g006.jpg" position="float" orientation="portrait" xlink:type="simple"/></fig><fig id="F7" position="float" orientation="portrait"><label>Figures 36–46.</label><caption><p>Lateral view of male <italic><tp:taxon-name>Loboscelidia</tp:taxon-name></italic> fore (a), mid (b) and hind (c) legs.</p></caption><graphic xmlns:xlink="http://www.w3.org/1999/xlink" xlink:href="ZooKeys-213-001-g007.jpg" position="float" orientation="portrait" xlink:type="simple"/></fig></tp:treatment-sec><tp:treatment-sec sec-type="Etymology"><title>Etymology.</title><p>The species name, <italic><tp:taxon-name>Loboscelidia fulva</tp:taxon-name></italic>, refers to the brown body color (Latin, <italic>f</italic>.).</p></tp:treatment-sec><tp:treatment-sec><!--Section generated to contain objects referenced in tp:taxon-treatment.--><fig id="F4" position="float" orientation="portrait"><label>Figures 4–13.</label><caption><p>Lateral view of male <italic><tp:taxon-name>Loboscelidia</tp:taxon-name></italic> head, with basal antennal segments.</p></caption><graphic xmlns:xlink="http://www.w3.org/1999/xlink" xlink:href="ZooKeys-213-001-g004.jpg" position="float" orientation="portrait" xlink:type="simple"/></fig></tp:treatment-sec></tp:taxon-treatment>
