# Supplementary material for: Review of the odd chrysidid genus Loboscelidia Westwood, 1874 (Hymenoptera, Chrysididae, Loboscelidiinae)
Source: Zookeys. 2012 Aug 1;(213):1–40. doi: 10.3897/zookeys.213.2985 (PMC3426872; doi:10.3897/zookeys.213.2985)
Supplement: XML Treatment for Loboscelidia guangxiensis [file zookeys.213.2985-treatment14.xml]

<!DOCTYPE tp:taxon-treatment
  PUBLIC "-//TaxonX//DTD Taxonomic Treatment Publishing DTD v0 20100105//EN" "tax-treatment-NSO.dtd">
<tp:taxon-treatment xmlns:tp="http://www.plazi.org/taxpub"><tp:treatment-meta><mixed-citation publication-type="journal"><person-group><name><surname>Kimsey</surname><given-names>Lynn S.</given-names></name></person-group><article-title>Review of the odd chrysidid genus 
                    <italic>Loboscelidia</italic> Westwood, 1874 (Hymenoptera, Chrysididae, Loboscelidiinae)
                </article-title><source>Zookeys</source><day>1</day><month>8</month><year>2012</year><volume>2012</volume><issue>213</issue><fpage>1</fpage><lpage>40</lpage><pub-id pub-id-type="doi">10.3897/zookeys.213.2985</pub-id></mixed-citation></tp:treatment-meta><tp:nomenclature><tp:taxon-name>
                        <tp:taxon-name-part taxon-name-part-type="genus">Loboscelidia</tp:taxon-name-part>
                        <tp:taxon-name-part taxon-name-part-type="species">guangxiensis</tp:taxon-name-part>
                    <object-id xmlns:xlink="http://www.w3.org/1999/xlink" xlink:type="simple">http://species-id.net/wiki/Loboscelidia_guangxiensis</object-id>
								</tp:taxon-name><tp:taxon-authority>Xu</tp:taxon-authority><tp:nomenclature-citation-list><tp:nomenclature-citation><tp:taxon-name>Loboscelidia guangxiensis</tp:taxon-name><comment><xref ref-type="bibr" rid="B19">Xu et al. 2006</xref>: 208. Holotype male; China: Guangxi Prov., Jiuwandashan (ZFCL).</comment></tp:nomenclature-citation></tp:nomenclature-citation-list></tp:nomenclature><tp:treatment-sec sec-type="Material studied"><title>Material studied.</title><p>None; published distribution: China: Guangxi, Guangdong.</p></tp:treatment-sec><tp:treatment-sec sec-type="Diagnosis"><title>Diagnosis.</title><p>This is one of five species, including <italic><tp:taxon-name>Loboscelidia incompleta</tp:taxon-name></italic>, <italic><tp:taxon-name>Loboscelidia bakeri</tp:taxon-name></italic>, <italic><tp:taxon-name>Loboscelidia reducta</tp:taxon-name></italic> and <italic><tp:taxon-name>Loboscelidia fulgens</tp:taxon-name></italic>, which have the medial vein partial or absent and cu-a less than 0.2× R or absent. It can be distinguished from these species by Rs more than twice as long as R and R1 more than 0.5× as long as R, flagellomeres I and II twice as long as broad, flagellomere XI less than 3× as long as broad and the hindtibial flange less than half as wide as the tubular part of the tibia.</p></tp:treatment-sec><ref-list><ref id="B19"><mixed-citation xmlns:xlink="http://www.w3.org/1999/xlink" xlink:type="simple"><person-group><name name-style="western"><surname>Xu</surname><given-names>ZF</given-names></name><name name-style="western"><surname>Weng</surname><given-names>LQ</given-names></name><name name-style="western"><surname>He</surname><given-names>JH</given-names></name></person-group> (<year>2006</year>)<article-title> A new species of the genus <italic>Loboscelidia</italic> (Insecta, Hymenoptera) from China.</article-title><source>Acta Zootaxonomia Sinica </source><volume>31</volume> (<issue>1</issue>): <fpage>208</fpage>-<lpage>210</lpage>.</mixed-citation></ref></ref-list></tp:taxon-treatment>
