# Supplementary material for: Review of the odd chrysidid genus Loboscelidia Westwood, 1874 (Hymenoptera, Chrysididae, Loboscelidiinae)
Source: Zookeys. 2012 Aug 1;(213):1–40. doi: 10.3897/zookeys.213.2985 (PMC3426872; doi:10.3897/zookeys.213.2985)
Supplement: XML Treatment for Loboscelidia halimunensis [file zookeys.213.2985-treatment15.xml]

<!DOCTYPE tp:taxon-treatment
  PUBLIC "-//TaxonX//DTD Taxonomic Treatment Publishing DTD v0 20100105//EN" "tax-treatment-NSO.dtd">
<tp:taxon-treatment xmlns:tp="http://www.plazi.org/taxpub"><tp:treatment-meta><mixed-citation publication-type="journal"><person-group><name><surname>Kimsey</surname><given-names>Lynn S.</given-names></name></person-group><article-title>Review of the odd chrysidid genus 
                    <italic>Loboscelidia</italic> Westwood, 1874 (Hymenoptera, Chrysididae, Loboscelidiinae)
                </article-title><source>Zookeys</source><day>1</day><month>8</month><year>2012</year><volume>2012</volume><issue>213</issue><fpage>1</fpage><lpage>40</lpage><pub-id pub-id-type="doi">10.3897/zookeys.213.2985</pub-id></mixed-citation></tp:treatment-meta><tp:nomenclature><tp:taxon-name>
                        <tp:taxon-name-part taxon-name-part-type="genus">Loboscelidia</tp:taxon-name-part>
                        <tp:taxon-name-part taxon-name-part-type="species">halimunensis</tp:taxon-name-part>
                    <object-id xmlns:xlink="http://www.w3.org/1999/xlink" xlink:type="simple">http://species-id.net/wiki/Loboscelidia_halimunensis</object-id>
								</tp:taxon-name><tp:taxon-authority>Kojima</tp:taxon-authority><tp:nomenclature-citation-list><tp:nomenclature-citation><tp:taxon-name>Loboscelidia halimunensis</tp:taxon-name><comment> Kojima (in <xref ref-type="bibr" rid="B12">Kojima and Ubaidillah</xref>), 2003: 203. Holotype male; Indonesia: West Java, Gunung Halimun National Park, Cikaniki (MZB, lost?).</comment></tp:nomenclature-citation></tp:nomenclature-citation-list></tp:nomenclature><tp:treatment-sec sec-type="Material studied"><title>Material studied.</title><p>None</p><p><bold>Diagnosis.</bold> This is another of the species with a flat medial vein. <italic><tp:taxon-name>Loboscelidia halimunensis</tp:taxon-name></italic> and <italic><tp:taxon-name>Loboscelidia defecta</tp:taxon-name></italic> both lack a cu-a vein. The two species can be separated by the longer Rs vein in <italic><tp:taxon-name>Loboscelidia halimunensis</tp:taxon-name></italic> (more than 2× as long as R, versus less than 2× in <italic><tp:taxon-name>Loboscelidia defecta</tp:taxon-name></italic>) and pronotum as long as broad or broader (longer than broad in <italic><tp:taxon-name>Loboscelidia defecta</tp:taxon-name></italic>). Despite contacting the authors the type could not be located.</p></tp:treatment-sec><ref-list><ref id="B12"><mixed-citation xmlns:xlink="http://www.w3.org/1999/xlink" xlink:type="simple"><person-group><name name-style="western"><surname>Kojima</surname><given-names>JI</given-names></name><name name-style="western"><surname>Ubaidillah</surname><given-names>R</given-names></name></person-group> (<year>2003</year>)<article-title> Two new species of the cryptic chrysidid parasitoid subfamily Loboscelidiinae: the second species in <italic>Rhadinoscelidia</italic> and the first <italic>Loboscelidia</italic> for the Indonesian fauna.</article-title><source>Entomological Science </source><volume>6</volume>: <fpage>199</fpage>-<lpage>207</lpage>. doi: <ext-link ext-link-type="uri" xlink:href="http://dx.doi.org/10.1046/j.1343-8786.2003.00023.x" xlink:type="simple">10.1046/j.1343-8786.2003.00023.x</ext-link></mixed-citation></ref></ref-list></tp:taxon-treatment>
