# Supplementary material for: Review of the odd chrysidid genus Loboscelidia Westwood, 1874 (Hymenoptera, Chrysididae, Loboscelidiinae)
Source: Zookeys. 2012 Aug 1;(213):1–40. doi: 10.3897/zookeys.213.2985 (PMC3426872; doi:10.3897/zookeys.213.2985)
Supplement: XML Treatment for Loboscelidia incompleta [file zookeys.213.2985-treatment16.xml]

<!DOCTYPE tp:taxon-treatment
  PUBLIC "-//TaxonX//DTD Taxonomic Treatment Publishing DTD v0 20100105//EN" "tax-treatment-NSO.dtd">
<tp:taxon-treatment xmlns:tp="http://www.plazi.org/taxpub"><tp:treatment-meta><mixed-citation publication-type="journal"><person-group><name><surname>Kimsey</surname><given-names>Lynn S.</given-names></name></person-group><article-title>Review of the odd chrysidid genus 
                    <italic>Loboscelidia</italic> Westwood, 1874 (Hymenoptera, Chrysididae, Loboscelidiinae)
                </article-title><source>Zookeys</source><day>1</day><month>8</month><year>2012</year><volume>2012</volume><issue>213</issue><fpage>1</fpage><lpage>40</lpage><pub-id pub-id-type="doi">10.3897/zookeys.213.2985</pub-id></mixed-citation></tp:treatment-meta><tp:nomenclature><tp:taxon-name>
                        <tp:taxon-name-part taxon-name-part-type="genus">Loboscelidia</tp:taxon-name-part>
                        <tp:taxon-name-part taxon-name-part-type="species">incompleta</tp:taxon-name-part>
                    <object-id xmlns:xlink="http://www.w3.org/1999/xlink" xlink:type="simple">urn:lsid:zoobank.org:act:0C00BA0E-657A-4E11-B707-BD33618B892B</object-id>
								<object-id xmlns:xlink="http://www.w3.org/1999/xlink" xlink:type="simple">http://species-id.net/wiki/Loboscelidia_incompleta</object-id>
								</tp:taxon-name><tp:taxon-status xmlns:xlink="http://www.w3.org/1999/xlink" xlink:type="simple">sp. n.</tp:taxon-status><xref ref-type="fig" rid="F4">Figures 8</xref><xref ref-type="fig" rid="F6">28</xref></tp:nomenclature><tp:treatment-sec sec-type="Type material"><title>Type material.</title><p>Holotype male: India: Tamil Nadu, Nilgiri Hills, v/1961, P. S. Nathan (CNC).<!--PageBreak--></p></tp:treatment-sec><tp:treatment-sec sec-type="Diagnosis"><title>Diagnosis.</title><p>The most distinctive and unique feature of this species is the medially incomplete medial vein. Among the species that lack a medial vein entirely, including <italic><tp:taxon-name>Loboscelidia bakeri</tp:taxon-name></italic>, <italic><tp:taxon-name>Loboscelidia fulgens</tp:taxon-name></italic>, <italic><tp:taxon-name>Loboscelidia reducta</tp:taxon-name></italic> and <italic><tp:taxon-name>Loboscelidia guangxiensis</tp:taxon-name></italic>, <italic><tp:taxon-name>Loboscelidia incompleta</tp:taxon-name></italic> can be distinguished by the Rs vein twice as long as R (1.5× or less in the other species). It does share the fore and midtibial flanges lacking as in <italic><tp:taxon-name>Loboscelidia reducta</tp:taxon-name></italic>.</p></tp:treatment-sec><tp:treatment-sec sec-type="Male description"><title>Male description.</title><p>Body length 2.5 mm; forewing length 3 mm. Head (<xref ref-type="fig" rid="F4">Fig. 8</xref>): length 2× height in side view; eye asetose; frontal projection rectangular in front view; frons with lateral ridge adjacent to eye margin; vertex without transverse fovea, posterior expansion strongly curved in profile; frons without carina or ridge extending from vertex along inner eye margin; gena without scale-like setae; scape longitudinally striate, length 4× breadth; flagellomere I length 2.4× breadth; flagellomere II length 2.2× breadth; flagellomere XI length 3.2× breadth. Mesosoma: pronotal length 1.1× breadth, with lateral carina, nearly as broad as head; scutum with notauli reaching posterior margin; scutellum and metanotum smooth, polished, impunctate; metanotum one-third as long as scutellum propodeum without transverse dorsal carina; mesopleuron without scrobal sulcus; legs polished; forefemoral flange 0.2× femur length, flange maximum width 0.9× width of tubular part of femur; foretibial flange 0.6× femur length, flange maximum width 0.3× width of tubular part of tibia; midfemur without flange; midtibial flange 0.7× tibia length, flange maximum width 0.3× width of tubular part of tibia; hindfemoral flange 0.3× femur length, flange maximum width 0.7× width of tubular part of femur; hindtibial flange 0.7× as long as tibia, flange maximum width 0.5× width of tubular part of tibia; hindtibia with two longitudinal carinae on posterior margin; hindcoxa with/without longitudinal carina on inner medial surface; forewing (<xref ref-type="fig" rid="F6">Fig. 28</xref>) R1 length 0.3× R length; cu-a length absent; Rs length 2.2× R length; Cu+M 0.5× as long as A; medial vein submedially curved, incomplete medially. Color: reddish brown; wing membrane brown-tinted, paler along vein remnants, veins brown.</p></tp:treatment-sec><tp:treatment-sec sec-type="Etymology"><title>Etymology. </title><p>The name refers to the medially interrupted medial vein of the forewing (Latin)</p></tp:treatment-sec><tp:treatment-sec><!--Section generated to contain objects referenced in tp:taxon-treatment.--><fig id="F4" position="float" orientation="portrait"><label>Figures 4–13.</label><caption><p>Lateral view of male <italic><tp:taxon-name>Loboscelidia</tp:taxon-name></italic> head, with basal antennal segments.</p></caption><graphic xmlns:xlink="http://www.w3.org/1999/xlink" xlink:href="ZooKeys-213-001-g004.jpg" position="float" orientation="portrait" xlink:type="simple"/></fig><fig id="F6" position="float" orientation="portrait"><label>Figures 27–35.</label><caption><p>Male <italic><tp:taxon-name>Loboscelidia</tp:taxon-name></italic> forewings.</p></caption><graphic xmlns:xlink="http://www.w3.org/1999/xlink" xlink:href="ZooKeys-213-001-g006.jpg" position="float" orientation="portrait" xlink:type="simple"/></fig></tp:treatment-sec></tp:taxon-treatment>
