# Supplementary material for: Review of the odd chrysidid genus Loboscelidia Westwood, 1874 (Hymenoptera, Chrysididae, Loboscelidiinae)
Source: Zookeys. 2012 Aug 1;(213):1–40. doi: 10.3897/zookeys.213.2985 (PMC3426872; doi:10.3897/zookeys.213.2985)
Supplement: XML Treatment for Loboscelidia kafae [file zookeys.213.2985-treatment19.xml]

<!DOCTYPE tp:taxon-treatment
  PUBLIC "-//TaxonX//DTD Taxonomic Treatment Publishing DTD v0 20100105//EN" "tax-treatment-NSO.dtd">
<tp:taxon-treatment xmlns:tp="http://www.plazi.org/taxpub"><tp:treatment-meta><mixed-citation publication-type="journal"><person-group><name><surname>Kimsey</surname><given-names>Lynn S.</given-names></name></person-group><article-title>Review of the odd chrysidid genus 
                    <italic>Loboscelidia</italic> Westwood, 1874 (Hymenoptera, Chrysididae, Loboscelidiinae)
                </article-title><source>Zookeys</source><day>1</day><month>8</month><year>2012</year><volume>2012</volume><issue>213</issue><fpage>1</fpage><lpage>40</lpage><pub-id pub-id-type="doi">10.3897/zookeys.213.2985</pub-id></mixed-citation></tp:treatment-meta><tp:nomenclature><tp:taxon-name>
                        <tp:taxon-name-part taxon-name-part-type="genus">Loboscelidia</tp:taxon-name-part>
                        <tp:taxon-name-part taxon-name-part-type="species">kafae</tp:taxon-name-part>
                    <object-id xmlns:xlink="http://www.w3.org/1999/xlink" xlink:type="simple">urn:lsid:zoobank.org:act:09492B77-D0B2-401F-94AA-863039EF6EA8</object-id>
								<object-id xmlns:xlink="http://www.w3.org/1999/xlink" xlink:type="simple">http://species-id.net/wiki/Loboscelidia_kafae</object-id>
								</tp:taxon-name><tp:taxon-status xmlns:xlink="http://www.w3.org/1999/xlink" xlink:type="simple">sp. n.</tp:taxon-status><xref ref-type="fig" rid="F4">Figures 9</xref><xref ref-type="fig" rid="F6">29</xref><xref ref-type="fig" rid="F7">40</xref></tp:nomenclature><tp:treatment-sec sec-type="Type material"><title>Type material.</title><p>Holotype male: Thailand: Chiang Mai Pr., Doi Phahompok NP, Mae Fang Hot spring, 569m, <named-content xmlns:xlink="http://www.w3.org/1999/xlink" content-type="dwc:verbatimCoordinates" xlink:type="simple">19°57.961'N, 99°09.355'E</named-content>, Malaise trap, 7–14/iv/2008, K. Seesom, T6085 (QSBG).</p><p>Paratypes (52 males): 2 males: same data as holotype; 1 male: 14-21/ix.2007, P. Wongchai, T6168; 2 males:, 7–14/viii/2007, P. Wongchai, T6144, 6111; 1 male: Doi Phaluang, 1449 m, 20°1'06N, 99°09.581'E, 21–28/ix/2007, P. Wongchai, T6165; 1 male: 28/iv-7/v/2008, K. Seesom, T6084; 1 male: Doi Chiangdao NP, <named-content xmlns:xlink="http://www.w3.org/1999/xlink" content-type="dwc:verbatimCoordinates" xlink:type="simple">19°24.278'N, 98°55.311'E</named-content>, 491 m, 18–25/ix/2007, Jugsu &amp; Watwanich, T5696; 1 male: Doi Chiangdao NP, <named-content xmlns:xlink="http://www.w3.org/1999/xlink" content-type="dwc:verbatimCoordinates" xlink:type="simple">19°24.419'N, 98°55.237'E</named-content>, 549 m, MT, 21–28/viii/2007, Jugsu &amp; Watwanich, T5676; 1 male: Doi Chiangdao NP, Pha Tang, <named-content xmlns:xlink="http://www.w3.org/1999/xlink" content-type="dwc:verbatimCoordinates" xlink:type="simple">19°24.978'N, 98°54.886'E</named-content>, 526 m, Malaise trap, 4–11/ix/2007, Jugsu &amp; Watwanich, T5682; 1 male: Doi Chiangdao NP, 549 m, <named-content xmlns:xlink="http://www.w3.org/1999/xlink" content-type="dwc:verbatimCoordinates" xlink:type="simple">19°42.419'N, 98°55.237'E</named-content>, Malaise trap, 10–17/xii/2007, Jugsu &amp; Watwanich, T5723; 1 male: Haui Na Lao, 500 m, <named-content xmlns:xlink="http://www.w3.org/1999/xlink" content-type="dwc:verbatimCoordinates" xlink:type="simple">19°24.731'N, 98°55.315'E</named-content>, Malaise trap, 15–21/v/2008, Jugsu &amp; Watwanich, T5817; 1 male: Huai Nam Dang NP, <named-content xmlns:xlink="http://www.w3.org/1999/xlink" content-type="dwc:verbatimCoordinates" xlink:type="simple">19°18.803'N, 98°36.396'E</named-content>, Malaise trap, 21–28/ix/2007, Anuchart &amp; Thawatchai, T5507; 1 male: Thung Buatong viewpoint, <named-content xmlns:xlink="http://www.w3.org/1999/xlink" content-type="dwc:verbatimCoordinates" xlink:type="simple">19°17.6'N, 93°36.0'E</named-content> Malaise trap, Anuchart &amp; Thawatchai, 14–21/viii/2007, T5472; 1 male: <bold>Chiang Pr.</bold>, Huai Nam Dang NP, Thung Buatong, <named-content xmlns:xlink="http://www.w3.org/1999/xlink" content-type="dwc:verbatimCoordinates" xlink:type="simple">19°17.056'N, 98°36.029'E</named-content>, Malaise trap, 21–28/viii/2007, Anuchart &amp; Thawatchai, T5471; 1 male: Doi Chiangdao NP, <named-content xmlns:xlink="http://www.w3.org/1999/xlink" content-type="dwc:verbatimCoordinates" xlink:type="simple">19°24.419'N, 98°55.237'E</named-content>, 549 m, malaise trap, 14–21/viii/2007, Jugsu &amp; Watwanich, T5673; 1 male: <bold>Kamphaeng Pr.</bold>, Phet Mae Wong NP, 306 m, <named-content xmlns:xlink="http://www.w3.org/1999/xlink" content-type="dwc:verbatimCoordinates" xlink:type="simple">16°02.233'N, 99°13.096'E</named-content>, pan trap, 9–10/viii/2007, Srilopien &amp; Phumirate, T3769; 1 male: <bold>Lampang Pr.</bold>, Chae Son NP, <named-content xmlns:xlink="http://www.w3.org/1999/xlink" content-type="dwc:verbatimCoordinates" xlink:type="simple">18°49.894'N, 99°28.354'E</named-content>, 467 m, Malaise trap, 1–7/v/2008, Kwannui &amp; Sukpeng, T5309; 1 male: 21–30/v/2008, T5305; 1 male: Chae Son NP, Doi Laan, <named-content xmlns:xlink="http://www.w3.org/1999/xlink" content-type="dwc:verbatimCoordinates" xlink:type="simple">18°51.815'N, 99°22.122'E</named-content>, 1413 m, Malaise trap, 9–15/v/2008, Kwannui &amp; Sukpeng, T5292; 1 male: <bold>Kanchanaburi Pr.</bold>, Khuean Srinagarinda NP, <named-content xmlns:xlink="http://www.w3.org/1999/xlink" content-type="dwc:verbatimCoordinates" xlink:type="simple">14°38.123'N, 98°59.657'E</named-content>, Malaise trap, Somboon &amp; Daorueng, T3462; 1 male: 7–14/v/2009, T4747; 1 male: 201 m, 23–30/iv/2009, T4744; 1 male: 13–20/xi/2008,<!--PageBreak--> Somboon &amp; Daorueng, T4423; 1 male: 6–13/xi/2008, Somboon &amp; Daorueng, T4420; 1 male; <named-content xmlns:xlink="http://www.w3.org/1999/xlink" content-type="dwc:verbatimCoordinates" xlink:type="simple">14°38.312'N, 98°59.643'E</named-content>, 210 m, Malaise trap, Somboon &amp; Daorueng, T3465; 1 male: Huay Mae Kamint, <named-content xmlns:xlink="http://www.w3.org/1999/xlink" content-type="dwc:verbatimCoordinates" xlink:type="simple">14°38.441'N, 98°58.889'E</named-content>, 240 m, Malaise trap, 7–14/v/2009, Somboon &amp; Daorueng, T4740; 1 male: <bold>Nakhon Si Thammarat Pr.</bold>, Namtok Yong NP, <named-content xmlns:xlink="http://www.w3.org/1999/xlink" content-type="dwc:verbatimCoordinates" xlink:type="simple">8°10.434'N, 99°44.508'E</named-content>, Malaise trap, 8–15/vii/2008, 80 m, U. prai, KT3083; .1 male: <named-content xmlns:xlink="http://www.w3.org/1999/xlink" content-type="dwc:verbatimCoordinates" xlink:type="simple">8°14.262'N, 99°48.289'E</named-content>, Malaise trap, 21–28/vii/2008, 966m, Palboon, T3108; 1 male: <named-content xmlns:xlink="http://www.w3.org/1999/xlink" content-type="dwc:verbatimCoordinates" xlink:type="simple">8°16.959'N, 99°39.149'E</named-content>, Malaise trap, 22–29/vii/2008; 1 male: road to Khao Mhen, 150 m from Nern466, <named-content xmlns:xlink="http://www.w3.org/1999/xlink" content-type="dwc:verbatimCoordinates" xlink:type="simple">8°16.959'N, 99°39.149'E</named-content>, 499 m, Malaise trap, 8–15/vi/2008, S. Samnaokan, T3095; 1 male: <bold>Chaiyaphum Pr.</bold>, Tat Tone NP, <named-content xmlns:xlink="http://www.w3.org/1999/xlink" content-type="dwc:verbatimCoordinates" xlink:type="simple">16°0.792'N, 101°58.472'E</named-content>, Malaise trap, 19–26/v/2007, Jaruphan &amp; Budsawong, 648 m, 2575; 2 males: <bold>Petchaburi Pr.</bold>, Kaeng Krachan NP, <named-content xmlns:xlink="http://www.w3.org/1999/xlink" content-type="dwc:verbatimCoordinates" xlink:type="simple">12°47.831'N, 99°27.369'E</named-content>, Malaise trap, 970 m, 8–15/viii/2008, Sirichai &amp; Chusak, T4346; 1 male: <named-content xmlns:xlink="http://www.w3.org/1999/xlink" content-type="dwc:verbatimCoordinates" xlink:type="simple">12°47.963'N, 99°27.188'E</named-content>, Malaise trap, 5–12/ix/2008, Sirichai &amp; Prasit, T4375; 1 male: <named-content xmlns:xlink="http://www.w3.org/1999/xlink" content-type="dwc:verbatimCoordinates" xlink:type="simple">12°50.177'N, 99°28.098'E</named-content>, Malaise trap, 735 m, 18–25/i/2009, Sirichai, T4406; 1 male: <named-content xmlns:xlink="http://www.w3.org/1999/xlink" content-type="dwc:verbatimCoordinates" xlink:type="simple">12°48.107'N, 99°26.669'E</named-content>, Malaise trap, 3–10/iv/2009, Sirichai, T4687; 1 male: <named-content xmlns:xlink="http://www.w3.org/1999/xlink" content-type="dwc:verbatimCoordinates" xlink:type="simple">12°49.302'N, 99°22.263'E</named-content>, Malaise trap, 254/iii-3/iv/2009, Sirichai, T4739; 1 male: <named-content xmlns:xlink="http://www.w3.org/1999/xlink" content-type="dwc:verbatimCoordinates" xlink:type="simple">12°50.177'N, 99°20.688'E</named-content>, Malaise trap, 735 m, 25/v-1/vi/2009, Sirichai, T5259; 2 males: Pa La-U waterfall, <named-content xmlns:xlink="http://www.w3.org/1999/xlink" content-type="dwc:verbatimCoordinates" xlink:type="simple">12°32.154'N, 99°28.098'E</named-content>, Malaise trap, 26/ix-3/x/2008, Akaradate &amp; Thongbai, T4518; 1 male: <named-content xmlns:xlink="http://www.w3.org/1999/xlink" content-type="dwc:verbatimCoordinates" xlink:type="simple">12°32.154'N, 99°28.098'E</named-content>, Malaise trap, 4–11/xii/2008, Thongbai, T4553; 1 male: Pa La-U/Huai Palao Forest Unit 3, <named-content xmlns:xlink="http://www.w3.org/1999/xlink" content-type="dwc:verbatimCoordinates" xlink:type="simple">12°32.149'N, 99°28.265'E</named-content>, Malaise trap, 18–25/i/2009, Thongbai, T4566; 1 male: <named-content xmlns:xlink="http://www.w3.org/1999/xlink" content-type="dwc:verbatimCoordinates" xlink:type="simple">12°32.149'N, 99°28.265'E</named-content>, Malaise trap, 4–11/i/2009, Thongbai, T4562; 2 males: <bold>Phetchabun Pr.</bold>, Nam Nao NP, <named-content xmlns:xlink="http://www.w3.org/1999/xlink" content-type="dwc:verbatimCoordinates" xlink:type="simple">16°43.695'N, 101°33.797'E</named-content>, 921 m, Malaise trap, 5–12/v/2007, L. Janteab, T2657; 2 males: <named-content xmlns:xlink="http://www.w3.org/1999/xlink" content-type="dwc:verbatimCoordinates" xlink:type="simple">16°43.687'N, 101°33.797'E</named-content>, 754 m, Malaise trap, 19–26/v/2007, N. Hongyothi, T2662; 1 male: <bold>Mae Hong Son Pr.</bold>, Namtok Mae Surin NP, 228 m, <named-content xmlns:xlink="http://www.w3.org/1999/xlink" content-type="dwc:verbatimCoordinates" xlink:type="simple">19°21.593'N, 97°59.254'E</named-content>, Malaise trap, 11–18/xi/2007, M. Namadkum, T5930; 1 male: <named-content xmlns:xlink="http://www.w3.org/1999/xlink" content-type="dwc:verbatimCoordinates" xlink:type="simple">19°20.616'N, 97°59.003'E</named-content>, Malaise trap, 11–18/xi/2007, 334 m, A. Kamkhun, T5934; 1 male: <bold>Sakon Nakhon Pr.</bold>, Phu Phan NP, <named-content xmlns:xlink="http://www.w3.org/1999/xlink" content-type="dwc:verbatimCoordinates" xlink:type="simple">17°03.488'N, 103°58.497'E</named-content>, Malaise trap, 8–14/vii/2006, S. Tongboonchai, T199; 1 male: <bold>Prachuab Khiri Khan Pr.</bold>, Khao Sam Roi Yot NP, <named-content xmlns:xlink="http://www.w3.org/1999/xlink" content-type="dwc:verbatimCoordinates" xlink:type="simple">12°13.417'N, 99°56.153'E</named-content>, Malaise trap, 31/viii-7/ix/2008, Sorat, Yai &amp; Amnad, T4078; 1 male: Bar Hua Tan Thaeo, <named-content xmlns:xlink="http://www.w3.org/1999/xlink" content-type="dwc:verbatimCoordinates" xlink:type="simple">12°13.059'N, 99°58.384'E</named-content>, Malaise trap, 2–9/xi/2008, Yai &amp; Amnad, T4128; 1 male: <bold>Phitsanulok Pr.</bold>, Thung Salaeng Luang NP, <named-content xmlns:xlink="http://www.w3.org/1999/xlink" content-type="dwc:verbatimCoordinates" xlink:type="simple">16°52.046'N, 100°49.067'E</named-content>, Malaise trap, 501 m, 16–23/iv/2007, Pongpitak, T5207 (BME, QSBG).</p><p>Additional non-type specimens were seen from Laos (Phongsaly Prov., Ban Sano Mai) (22 males, CNC, BME); Vientiane Prov., Ban Van Eue (1 male, BPBM); Malaysia: Malaya, 13 mi e Gombak (1 male, UCR); Sarawak: Gunung Mulu NP (1 male, ROM) and Borneo: West Kalimantan Gunung Palung Nat Pk. (14 males, BME, ROM) E. Kalimantan: Kac. Plujungan, Kayan Metarang Nat. Res. (1 male, ROM); Viet Nam: Tuyen Quang Prov., Na Hang Res. (2 males, CNC); Thailand: Phitsanulok Pr., Thyng Salaeng Luang (1 males, BME, QSBG); Kanchanaburi: Khuean Srinagarinda NP (1 male, QSBG); Suphanburi Pro., Pu Toei NP (1 male, QSBG).</p></tp:treatment-sec><tp:treatment-sec sec-type="Diagnosis"><title>Diagnosis.</title><p>L.<italic> kafae</italic> is one of the many species that have a submedially curved medial vein. Males have a short flagellomere I (less than twice as long as broad), which is <!--PageBreak-->also found in <italic><tp:taxon-name>Loboscelidia pasohana</tp:taxon-name></italic> and <italic><tp:taxon-name>Loboscelidia laminata</tp:taxon-name></italic>. It can be distinguished from these two species by flagellomere XI 4× as long as broad (shorter in the other species), the fore and midtibial flanges as broad as the tibiae and the hindtibial flange twice as broad (narrower in various combinations in the other species).</p></tp:treatment-sec><tp:treatment-sec sec-type="Male description"><title>Male description.</title><p>Body length 2.0–2.5 mm; forewing length 2.5–3.0 mm. Head (<xref ref-type="fig" rid="F4">Fig. 9</xref>): length 1.9× height in side view; eye asetose; frontal projection rectangular in front view; frons smooth; vertex without transverse fovea, posterior expansion convex in profile; frons with low ridge extending from vertex along inner eye margin; gena without scale-like setae; scape smooth, length 3× breadth; flagellomere I length 1.6× breadth; flagellomere II length 2× breadth; flagellomere XI length 4.5× breadth. Mesosoma: pronotal length 0.8× breadth, with sharp lateral fold; scutum with notauli reaching posterior margin; scutellum with fine dense striae sublaterally; metanotum with medial ridge, densely, finely striate on either side, one-third as long as scutellum; mesopleuron with scrobal sulcus; propodeum without transverse dorsal carina; legs (<xref ref-type="fig" rid="F7">Fig. 40</xref>) smooth, polished; forefemoral flange 0.7× femur length, flange maximum width 0.9× width of tubular part of femur; foretibial flange 0.7× femur length, flange maximum width 1.2× width of tubular part of tibia; midfemoral flange 0.8× femur length, flange as wide as tubular part of femur; midtibial flange 0.7× tibial length, flange as wide as tubular part of tibia; hindfemoral flange 0.9× femur length, flange maximum width as wide as tubular part of femur; hindtibial flange as long as femur, flange maximum width 2× width of tubular part of tibia; hindtibia with two longitudinal carinae on posterior margin; hindcoxa without longitudinal carina on inner medial surface; forewing (<xref ref-type="fig" rid="F6">Fig. 29</xref>) R1 length 0.5× R length; cu-a 0.5× R length; Rs length 2.6× R length; Cu+M length 0.5× A length; medial vein submedially curved. Color: body brown; wing membrane lightly brown-tinted along veins and vein remnants, veins brown.</p></tp:treatment-sec><tp:treatment-sec sec-type="Female"><title>Female.</title><p>Unknown.</p></tp:treatment-sec><tp:treatment-sec sec-type="Etymology"><title>Etymology.</title><p>The species name refers to the coffee brown coloration (Thai for coffee, noun).</p></tp:treatment-sec><tp:treatment-sec><!--Section generated to contain objects referenced in tp:taxon-treatment.--><fig id="F4" position="float" orientation="portrait"><label>Figures 4–13.</label><caption><p>Lateral view of male <italic><tp:taxon-name>Loboscelidia</tp:taxon-name></italic> head, with basal antennal segments.</p></caption><graphic xmlns:xlink="http://www.w3.org/1999/xlink" xlink:href="ZooKeys-213-001-g004.jpg" position="float" orientation="portrait" xlink:type="simple"/></fig><fig id="F6" position="float" orientation="portrait"><label>Figures 27–35.</label><caption><p>Male <italic><tp:taxon-name>Loboscelidia</tp:taxon-name></italic> forewings.</p></caption><graphic xmlns:xlink="http://www.w3.org/1999/xlink" xlink:href="ZooKeys-213-001-g006.jpg" position="float" orientation="portrait" xlink:type="simple"/></fig><fig id="F7" position="float" orientation="portrait"><label>Figures 36–46.</label><caption><p>Lateral view of male <italic><tp:taxon-name>Loboscelidia</tp:taxon-name></italic> fore (a), mid (b) and hind (c) legs.</p></caption><graphic xmlns:xlink="http://www.w3.org/1999/xlink" xlink:href="ZooKeys-213-001-g007.jpg" position="float" orientation="portrait" xlink:type="simple"/></fig></tp:treatment-sec></tp:taxon-treatment>
