# Supplementary material for: Review of the odd chrysidid genus Loboscelidia Westwood, 1874 (Hymenoptera, Chrysididae, Loboscelidiinae)
Source: Zookeys. 2012 Aug 1;(213):1–40. doi: 10.3897/zookeys.213.2985 (PMC3426872; doi:10.3897/zookeys.213.2985)
Supplement: XML Treatment for Loboscelidia laminata [file zookeys.213.2985-treatment20.xml]

<!DOCTYPE tp:taxon-treatment
  PUBLIC "-//TaxonX//DTD Taxonomic Treatment Publishing DTD v0 20100105//EN" "tax-treatment-NSO.dtd">
<tp:taxon-treatment xmlns:tp="http://www.plazi.org/taxpub"><tp:treatment-meta><mixed-citation publication-type="journal"><person-group><name><surname>Kimsey</surname><given-names>Lynn S.</given-names></name></person-group><article-title>Review of the odd chrysidid genus 
                    <italic>Loboscelidia</italic> Westwood, 1874 (Hymenoptera, Chrysididae, Loboscelidiinae)
                </article-title><source>Zookeys</source><day>1</day><month>8</month><year>2012</year><volume>2012</volume><issue>213</issue><fpage>1</fpage><lpage>40</lpage><pub-id pub-id-type="doi">10.3897/zookeys.213.2985</pub-id></mixed-citation></tp:treatment-meta><tp:nomenclature><tp:taxon-name>
                        <tp:taxon-name-part taxon-name-part-type="genus">Loboscelidia</tp:taxon-name-part>
                        <tp:taxon-name-part taxon-name-part-type="species">laminata</tp:taxon-name-part>
                    <object-id xmlns:xlink="http://www.w3.org/1999/xlink" xlink:type="simple">urn:lsid:zoobank.org:act:30E0EEB4-A91F-49CE-9CEA-E86A911F785A</object-id>
								<object-id xmlns:xlink="http://www.w3.org/1999/xlink" xlink:type="simple">http://species-id.net/wiki/Loboscelidia_laminata</object-id>
								</tp:taxon-name><tp:taxon-status xmlns:xlink="http://www.w3.org/1999/xlink" xlink:type="simple">sp. n.</tp:taxon-status><xref ref-type="fig" rid="F4">Figures 10</xref><xref ref-type="fig" rid="F6">30</xref><xref ref-type="fig" rid="F7">41</xref></tp:nomenclature><tp:treatment-sec sec-type="Type material"><title>Type material.</title><p>Holotype male: Viet Nam: Tuyen Quang Prov., 360 m, Na Hang Reserve, 16–20 May 1997, FIT, S. B. Peck, 97-10 (CNC). Paratypes (17 males): 6 males, same data as holotype; 6 males, 20-24 May 1997, rainforest, FIT 97-13; 5 males, 97-12 (BME, CNC).</p></tp:treatment-sec><tp:treatment-sec sec-type="Diagnosis"><title>Diagnosis.</title><p><italic><tp:taxon-name>Loboscelidia laminata</tp:taxon-name></italic> most closely resembles <italic><tp:taxon-name>Loboscelidia kafae</tp:taxon-name></italic> as discussed under that species. However, <italic><tp:taxon-name>Loboscelidia laminata</tp:taxon-name></italic> can be distinguished by flagellomere II less than twice as long as broad, flagellomere XI less than 3.5× as long as broad, and the fore and midtibial flanges narrower than the respective tibiae.<!--PageBreak--></p></tp:treatment-sec><tp:treatment-sec sec-type="Male description"><title>Male description.</title><p>Body length 2.0–2.5 mm; forewing length 2.5–3.0 mm. Head (<xref ref-type="fig" rid="F4">Fig. 10</xref>): length 1.8× height in side view; eye asetose; frontal projection rectangular in front view; frons with lateral ridge adjacent to eye margin; vertex without transverse fovea, posterior expansion shallowly curved in profile; frons with low ridge extending from vertex along inner eye margin; gena without scale-like setae; scape smooth, length 2.6× breadth; flagellomere I length 1.7× breadth; flagellomere II length 1.8× breadth; flagellomere XI length 4× breadth. Mesosoma: pronotal length 0.8× breadth, with/out lateral carina, nearly as wide as head in dorsal view; scutum with notauli reaching posterior margin; scutellum with fine dense striae; metanotum with three medial ridges, impunctate laterally; mesopleuron with scrobal sulcus; propodeum without transverse dorsal carina; legs (<xref ref-type="fig" rid="F7">Fig. 41</xref>) coarsely/smooth, polished; forefemoral flange 0.6× femur length, flange maximum width 0.8× width of tubular part of femur; foretibial flange 0.6× femur length, flange maximum width 0.7× width of tubular part of tibia; midfemoral flange 0.6× femur length, flange maximum width 0.8× width of tubular part of femur; midtibial flange 0.8× femur length, flange maximum width 0.4× width of tubular part of tibia; hindfemoral flange 0.8× femur length, flange maximum width 0.9× width of tubular part of femur; hindtibial flange 0.9× as long as tibia, flange maximum width 1.1× width of tubular part of tibia; hindtibia with two longitudinal carinae on posterior margin; hindcoxa with longitudinal carina on inner medial surface; forewing (<xref ref-type="fig" rid="F6">Fig. 30</xref>) R1 length 0.8× R length; cu-a length 0.5× R length; Rs length 3.2× R length; Cu+M 0.5× as long as A ; medial vein submedially curved. Color: dark brown to yellowish brown; wing membrane brown-tinted, untinted along vein remnants; veins brown.</p></tp:treatment-sec><tp:treatment-sec sec-type="Etymology"><title>Etymology.</title><p>The name refers to the large lamellae or flanges on the legs (Latin).</p></tp:treatment-sec><tp:treatment-sec><!--Section generated to contain objects referenced in tp:taxon-treatment.--><fig id="F4" position="float" orientation="portrait"><label>Figures 4–13.</label><caption><p>Lateral view of male <italic><tp:taxon-name>Loboscelidia</tp:taxon-name></italic> head, with basal antennal segments.</p></caption><graphic xmlns:xlink="http://www.w3.org/1999/xlink" xlink:href="ZooKeys-213-001-g004.jpg" position="float" orientation="portrait" xlink:type="simple"/></fig><fig id="F6" position="float" orientation="portrait"><label>Figures 27–35.</label><caption><p>Male <italic><tp:taxon-name>Loboscelidia</tp:taxon-name></italic> forewings.</p></caption><graphic xmlns:xlink="http://www.w3.org/1999/xlink" xlink:href="ZooKeys-213-001-g006.jpg" position="float" orientation="portrait" xlink:type="simple"/></fig><fig id="F7" position="float" orientation="portrait"><label>Figures 36–46.</label><caption><p>Lateral view of male <italic><tp:taxon-name>Loboscelidia</tp:taxon-name></italic> fore (a), mid (b) and hind (c) legs.</p></caption><graphic xmlns:xlink="http://www.w3.org/1999/xlink" xlink:href="ZooKeys-213-001-g007.jpg" position="float" orientation="portrait" xlink:type="simple"/></fig></tp:treatment-sec></tp:taxon-treatment>
