# Supplementary material for: Review of the odd chrysidid genus Loboscelidia Westwood, 1874 (Hymenoptera, Chrysididae, Loboscelidiinae)
Source: Zookeys. 2012 Aug 1;(213):1–40. doi: 10.3897/zookeys.213.2985 (PMC3426872; doi:10.3897/zookeys.213.2985)
Supplement: XML Treatment for Loboscelidia levigata [file zookeys.213.2985-treatment22.xml]

<!DOCTYPE tp:taxon-treatment
  PUBLIC "-//TaxonX//DTD Taxonomic Treatment Publishing DTD v0 20100105//EN" "tax-treatment-NSO.dtd">
<tp:taxon-treatment xmlns:tp="http://www.plazi.org/taxpub"><tp:treatment-meta><mixed-citation publication-type="journal"><person-group><name><surname>Kimsey</surname><given-names>Lynn S.</given-names></name></person-group><article-title>Review of the odd chrysidid genus 
                    <italic>Loboscelidia</italic> Westwood, 1874 (Hymenoptera, Chrysididae, Loboscelidiinae)
                </article-title><source>Zookeys</source><day>1</day><month>8</month><year>2012</year><volume>2012</volume><issue>213</issue><fpage>1</fpage><lpage>40</lpage><pub-id pub-id-type="doi">10.3897/zookeys.213.2985</pub-id></mixed-citation></tp:treatment-meta><tp:nomenclature><tp:taxon-name>
                        <tp:taxon-name-part taxon-name-part-type="genus">Loboscelidia</tp:taxon-name-part>
                        <tp:taxon-name-part taxon-name-part-type="species">levigata</tp:taxon-name-part>
                    <object-id xmlns:xlink="http://www.w3.org/1999/xlink" xlink:type="simple">http://species-id.net/wiki/Loboscelidia_levigata</object-id>
								</tp:taxon-name><tp:taxon-authority>Yao, Liu &amp; Xu</tp:taxon-authority><tp:nomenclature-citation-list><tp:nomenclature-citation><tp:taxon-name>Loboscelidia levigata</tp:taxon-name><comment><xref ref-type="bibr" rid="B20">Yao et al. 2010</xref>: 528. Holotype male; China: Guangdong Prov., Chebaling National Nature Reserve (SCAC).</comment></tp:nomenclature-citation></tp:nomenclature-citation-list></tp:nomenclature><tp:treatment-sec sec-type="Material studied"><title>Material studied.</title><p>None.</p></tp:treatment-sec><tp:treatment-sec sec-type="Diagnosis"><title>Diagnosis.</title><p><italic><tp:taxon-name>Loboscelidia levigata</tp:taxon-name></italic> is one of three species described from southeastern China, including <italic><tp:taxon-name>Loboscelidia sinensis</tp:taxon-name></italic> and <italic><tp:taxon-name>Loboscelidia striolata</tp:taxon-name></italic>. It can be distinguished from these by the rectangular frontal projection, and in males R1 as long as R (shorter in <italic><tp:taxon-name>Loboscelidia sinensis</tp:taxon-name></italic> and <italic><tp:taxon-name>Loboscelidia striolata</tp:taxon-name></italic>) and Rs 3× as long as R, as opposed to 2.5× or shorter in <italic><tp:taxon-name>Loboscelidia sinensis</tp:taxon-name></italic> and <italic><tp:taxon-name>Loboscelidia striolata</tp:taxon-name></italic>. It can be distinguished from other <italic><tp:taxon-name>Loboscelidia</tp:taxon-name></italic> species by R1 reaching R at a right angle.</p></tp:treatment-sec><ref-list><ref id="B20"><mixed-citation xmlns:xlink="http://www.w3.org/1999/xlink" xlink:type="simple"><person-group><name name-style="western"><surname>Yao</surname><given-names>J</given-names></name><name name-style="western"><surname>Jingxian</surname><given-names>L</given-names></name><name name-style="western"><surname>Xu</surname><given-names>Z</given-names></name></person-group> (<year>2010</year>)<article-title> Two new species in the genus <italic>Loboscelidia</italic> from China.</article-title><source>Florida Entomologist </source><volume>93</volume> (<issue>4</issue>): <fpage>526</fpage>-<lpage>534</lpage>. doi: <ext-link ext-link-type="uri" xlink:href="http://dx.doi.org/10.1653/024.093.0409" xlink:type="simple">10.1653/024.093.0409</ext-link></mixed-citation></ref></ref-list></tp:taxon-treatment>
