# Supplementary material for: Review of the odd chrysidid genus Loboscelidia Westwood, 1874 (Hymenoptera, Chrysididae, Loboscelidiinae)
Source: Zookeys. 2012 Aug 1;(213):1–40. doi: 10.3897/zookeys.213.2985 (PMC3426872; doi:10.3897/zookeys.213.2985)
Supplement: XML Treatment for Loboscelidia maai [file zookeys.213.2985-treatment23.xml]

<!DOCTYPE tp:taxon-treatment
  PUBLIC "-//TaxonX//DTD Taxonomic Treatment Publishing DTD v0 20100105//EN" "tax-treatment-NSO.dtd">
<tp:taxon-treatment xmlns:tp="http://www.plazi.org/taxpub"><tp:treatment-meta><mixed-citation publication-type="journal"><person-group><name><surname>Kimsey</surname><given-names>Lynn S.</given-names></name></person-group><article-title>Review of the odd chrysidid genus 
                    <italic>Loboscelidia</italic> Westwood, 1874 (Hymenoptera, Chrysididae, Loboscelidiinae)
                </article-title><source>Zookeys</source><day>1</day><month>8</month><year>2012</year><volume>2012</volume><issue>213</issue><fpage>1</fpage><lpage>40</lpage><pub-id pub-id-type="doi">10.3897/zookeys.213.2985</pub-id></mixed-citation></tp:treatment-meta><tp:nomenclature><tp:taxon-name>
                        <tp:taxon-name-part taxon-name-part-type="genus">Loboscelidia</tp:taxon-name-part>
                        <tp:taxon-name-part taxon-name-part-type="species">maai</tp:taxon-name-part>
                    <object-id xmlns:xlink="http://www.w3.org/1999/xlink" xlink:type="simple">http://species-id.net/wiki/Loboscelidia_maai</object-id>
								</tp:taxon-name><tp:taxon-authority>(Lin)</tp:taxon-authority><tp:nomenclature-citation-list><tp:nomenclature-citation><tp:taxon-name>Scelidoloba maai</tp:taxon-name><comment><xref ref-type="bibr" rid="B14">Lin 1964</xref>: 238. Holotype female (not male); Taiwan: Paomingszu, 2 km s Keelung City (NMNS).</comment></tp:nomenclature-citation><tp:nomenclature-citation><tp:taxon-name>Loboscelidia artigena</tp:taxon-name><comment><xref ref-type="bibr" rid="B14">Lin 1964</xref>: 243. Holotype male; Taiwan: Paomingzu, 2 km s Keelung City (NMNS). Possible synonymy with <italic><tp:taxon-name>Loboscelidia maai</tp:taxon-name></italic> suggested by <xref ref-type="bibr" rid="B3">Day (1979)</xref>. New synonymy herein.</comment></tp:nomenclature-citation><tp:nomenclature-citation><tp:taxon-name>Loboscelidia latigena</tp:taxon-name><comment><xref ref-type="bibr" rid="B14">Lin 1964</xref>: 241. Holotype male; Taiwan: Tsaoshan, 20 km nw Taipei city (NMNS). Synonymized by <xref ref-type="bibr" rid="B11">Kimsey and Bohart 1991</xref>.</comment></tp:nomenclature-citation></tp:nomenclature-citation-list></tp:nomenclature><tp:treatment-sec sec-type="Material studied"><title>Material studied.</title><p>None.</p></tp:treatment-sec><tp:treatment-sec sec-type="Diagnosis"><title>Diagnosis.</title><p>This is one of four species, including <italic><tp:taxon-name>Loboscelidia brunnea</tp:taxon-name></italic>, <italic><tp:taxon-name>Loboscelidia maculipennis</tp:taxon-name></italic> and <italic><tp:taxon-name>Loboscelidia nitidula</tp:taxon-name></italic>, with the cervical expansion of the vertex flat in profile. <italic><tp:taxon-name>Loboscelidia maai</tp:taxon-name></italic> males can be distinguished from these species by having the scape less than 2.5× as long as broad, the presence of a scrobal sulcus, and the tibial flanges wider than the tubular part of the respective tibiae.</p></tp:treatment-sec><ref-list><ref id="B14"><mixed-citation xmlns:xlink="http://www.w3.org/1999/xlink" xlink:type="simple"><person-group><name name-style="western"><surname>Lin</surname><given-names>KS</given-names></name></person-group> (<year>1964</year>)<source> The Taiwanese Loboscelididae (Hymenoptera: Bethyloidea). <italic>Q</italic>uarterly Journal of the Taiwan Museum 17(3/4): 237–245.</source></mixed-citation></ref><ref id="B3"><mixed-citation xmlns:xlink="http://www.w3.org/1999/xlink" xlink:type="simple"><person-group><name name-style="western"><surname>Day</surname><given-names>MC</given-names></name></person-group> (<year>1978</year>)<article-title> The affinities of <italic>Loboscelidia</italic> Westwood.</article-title><source>Systematic Entomology </source><volume>4</volume>: <fpage>21</fpage>-<lpage>30</lpage>. doi: <ext-link ext-link-type="uri" xlink:href="http://dx.doi.org/10.1111/j.1365-3113.1979.tb00608.x" xlink:type="simple">10.1111/j.1365-3113.1979.tb00608.x</ext-link></mixed-citation></ref><ref id="B11"><mixed-citation xmlns:xlink="http://www.w3.org/1999/xlink" xlink:type="simple"><person-group><name name-style="western"><surname>Kimsey</surname><given-names>LS</given-names></name><name name-style="western"><surname>Bohart RM</surname><given-names>(1991</given-names></name></person-group> (<year>1990</year>)<source>) The <italic>Chrysidid Wasps</italic> of the World. Oxford University Press, 652 pp.</source></mixed-citation></ref></ref-list></tp:taxon-treatment>
