# Supplementary material for: Review of the odd chrysidid genus Loboscelidia Westwood, 1874 (Hymenoptera, Chrysididae, Loboscelidiinae)
Source: Zookeys. 2012 Aug 1;(213):1–40. doi: 10.3897/zookeys.213.2985 (PMC3426872; doi:10.3897/zookeys.213.2985)
Supplement: XML Treatment for Loboscelidia maculipennis [file zookeys.213.2985-treatment25.xml]

<!DOCTYPE tp:taxon-treatment
  PUBLIC "-//TaxonX//DTD Taxonomic Treatment Publishing DTD v0 20100105//EN" "tax-treatment-NSO.dtd">
<tp:taxon-treatment xmlns:tp="http://www.plazi.org/taxpub"><tp:treatment-meta><mixed-citation publication-type="journal"><person-group><name><surname>Kimsey</surname><given-names>Lynn S.</given-names></name></person-group><article-title>Review of the odd chrysidid genus 
                    <italic>Loboscelidia</italic> Westwood, 1874 (Hymenoptera, Chrysididae, Loboscelidiinae)
                </article-title><source>Zookeys</source><day>1</day><month>8</month><year>2012</year><volume>2012</volume><issue>213</issue><fpage>1</fpage><lpage>40</lpage><pub-id pub-id-type="doi">10.3897/zookeys.213.2985</pub-id></mixed-citation></tp:treatment-meta><tp:nomenclature><tp:taxon-name>
                        <tp:taxon-name-part taxon-name-part-type="genus">Loboscelidia</tp:taxon-name-part>
                        <tp:taxon-name-part taxon-name-part-type="species">maculipennis</tp:taxon-name-part>
                    <object-id xmlns:xlink="http://www.w3.org/1999/xlink" xlink:type="simple">http://species-id.net/wiki/Loboscelidia_maculipennis</object-id>
								</tp:taxon-name><tp:taxon-authority>Fouts</tp:taxon-authority><xref ref-type="fig" rid="F4">Figures 11</xref><xref ref-type="fig" rid="F5">17, 20</xref><xref ref-type="fig" rid="F7">41</xref><tp:nomenclature-citation-list><tp:nomenclature-citation><tp:taxon-name>Loboscelidia maculipennis</tp:taxon-name><comment><xref ref-type="bibr" rid="B5">Fouts 1922</xref>: 625. Holotype male (not female); Borneo: Sandakan (USNM).</comment></tp:nomenclature-citation><tp:nomenclature-citation><tp:taxon-name>Loboscelidia carinata</tp:taxon-name><comment><xref ref-type="bibr" rid="B5">Fouts 1922</xref>: 626. Holotype male (not female); Singapore (USNM). Synonymized by <xref ref-type="bibr" rid="B3">Day (1979)</xref>.</comment></tp:nomenclature-citation></tp:nomenclature-citation-list></tp:nomenclature><tp:treatment-sec sec-type="Material studied"><title>Material studied.</title><p>Singapore: coll. Baker (1 make, BME), Sungei Bulch (1 male, BME); Indonesia: W. Kalimantan: Gunung Palung Nat. Pk. (6 males, ROM, BME); E. Kalimantan: Kac. Pujungan, Kayen-Mentarang Nat. Res (1 male, ROM), Sumatra: Aceh, Mt. Leuser (1 male, ROM); 12 males were seen including the holotypes of <italic><tp:taxon-name>Loboscelidia maculipennis</tp:taxon-name></italic> and <italic><tp:taxon-name>Loboscelidia carinata</tp:taxon-name></italic>.</p><p><bold>Diagnosis.</bold> This is one of four species with a strongly flattened cervical expansion (<xref ref-type="fig" rid="F4">Fig. 11</xref>) as discussed under <italic><tp:taxon-name>Loboscelidia brunnea</tp:taxon-name></italic>. <italic><tp:taxon-name>Loboscelidia maculipennis</tp:taxon-name></italic> males can be distinguished from the other three by cu-a as long as R, Rs vein 4× or longer than R, leg integument smooth (<xref ref-type="fig" rid="F7">Fig. 41</xref>), and hindtibial posterior margin with 2 parallel carinae.</p></tp:treatment-sec><tp:treatment-sec><!--Section generated to contain objects referenced in tp:taxon-treatment.--><fig id="F4" position="float" orientation="portrait"><label>Figures 4–13.</label><caption><p>Lateral view of male <italic><tp:taxon-name>Loboscelidia</tp:taxon-name></italic> head, with basal antennal segments.</p></caption><graphic xmlns:xlink="http://www.w3.org/1999/xlink" xlink:href="ZooKeys-213-001-g004.jpg" position="float" orientation="portrait" xlink:type="simple"/></fig><fig id="F5" position="float" orientation="portrait"><label>Figures 14–26</label><caption><p>. Lateral view of male <italic><tp:taxon-name>Loboscelidia</tp:taxon-name></italic> head, with basal antennal segments. <bold>17–19</bold>. Front view of face with antennae removed <bold>20</bold> Dorsal view of thorax, with wings removed <bold>21, 22</bold> Dorsal view of pronotum scutum and tegulae <bold>23–26</bold> Forewings.</p></caption><graphic xmlns:xlink="http://www.w3.org/1999/xlink" xlink:href="ZooKeys-213-001-g005.jpg" position="float" orientation="portrait" xlink:type="simple"/></fig><fig id="F7" position="float" orientation="portrait"><label>Figures 36–46.</label><caption><p>Lateral view of male <italic><tp:taxon-name>Loboscelidia</tp:taxon-name></italic> fore (a), mid (b) and hind (c) legs.</p></caption><graphic xmlns:xlink="http://www.w3.org/1999/xlink" xlink:href="ZooKeys-213-001-g007.jpg" position="float" orientation="portrait" xlink:type="simple"/></fig></tp:treatment-sec><ref-list><ref id="B5"><mixed-citation xmlns:xlink="http://www.w3.org/1999/xlink" xlink:type="simple"><person-group><name name-style="western"><surname>Fouts</surname><given-names>RM</given-names></name></person-group> (<year>1922</year>)<article-title> New parasitic Hymenoptera from the Oriental islands.</article-title><source>The Philippine Journal of Science </source><volume>20</volume>: <fpage>619</fpage>-<lpage>637</lpage>.</mixed-citation></ref><ref id="B3"><mixed-citation xmlns:xlink="http://www.w3.org/1999/xlink" xlink:type="simple"><person-group><name name-style="western"><surname>Day</surname><given-names>MC</given-names></name></person-group> (<year>1978</year>)<article-title> The affinities of <italic>Loboscelidia</italic> Westwood.</article-title><source>Systematic Entomology </source><volume>4</volume>: <fpage>21</fpage>-<lpage>30</lpage>. doi: <ext-link ext-link-type="uri" xlink:href="http://dx.doi.org/10.1111/j.1365-3113.1979.tb00608.x" xlink:type="simple">10.1111/j.1365-3113.1979.tb00608.x</ext-link></mixed-citation></ref></ref-list></tp:taxon-treatment>
