# Supplementary material for: Review of the odd chrysidid genus Loboscelidia Westwood, 1874 (Hymenoptera, Chrysididae, Loboscelidiinae)
Source: Zookeys. 2012 Aug 1;(213):1–40. doi: 10.3897/zookeys.213.2985 (PMC3426872; doi:10.3897/zookeys.213.2985)
Supplement: XML Treatment for Loboscelidia meifungae [file zookeys.213.2985-treatment26.xml]

<!DOCTYPE tp:taxon-treatment
  PUBLIC "-//TaxonX//DTD Taxonomic Treatment Publishing DTD v0 20100105//EN" "tax-treatment-NSO.dtd">
<tp:taxon-treatment xmlns:tp="http://www.plazi.org/taxpub"><tp:treatment-meta><mixed-citation publication-type="journal"><person-group><name><surname>Kimsey</surname><given-names>Lynn S.</given-names></name></person-group><article-title>Review of the odd chrysidid genus 
                    <italic>Loboscelidia</italic> Westwood, 1874 (Hymenoptera, Chrysididae, Loboscelidiinae)
                </article-title><source>Zookeys</source><day>1</day><month>8</month><year>2012</year><volume>2012</volume><issue>213</issue><fpage>1</fpage><lpage>40</lpage><pub-id pub-id-type="doi">10.3897/zookeys.213.2985</pub-id></mixed-citation></tp:treatment-meta><tp:nomenclature><tp:taxon-name>
                        <tp:taxon-name-part taxon-name-part-type="genus">Loboscelidia</tp:taxon-name-part>
                        <tp:taxon-name-part taxon-name-part-type="species">meifungae</tp:taxon-name-part>
                    <object-id xmlns:xlink="http://www.w3.org/1999/xlink" xlink:type="simple">urn:lsid:zoobank.org:act:D05A300F-E49B-476E-98D4-970C53404F6B</object-id>
								<object-id xmlns:xlink="http://www.w3.org/1999/xlink" xlink:type="simple">http://species-id.net/wiki/Loboscelidia_meifungae</object-id>
								</tp:taxon-name><tp:taxon-status xmlns:xlink="http://www.w3.org/1999/xlink" xlink:type="simple">sp. n.</tp:taxon-status><xref ref-type="fig" rid="F4">Figures 12</xref><xref ref-type="fig" rid="F6">30</xref><xref ref-type="fig" rid="F7">42</xref></tp:nomenclature><tp:treatment-sec sec-type="Type material"><title>Type material.</title><p>Holotype male: Borneo: Sarawak, sw Gunung Buda, 64 km s Linbang, <named-content xmlns:xlink="http://www.w3.org/1999/xlink" content-type="dwc:verbatimCoordinates" xlink:type="simple">4°13'N, 114°56'E</named-content>, 8–15 Nov. 1996, MT, Heydon &amp; Fung (BME). Paratypes (44): 10 males, same data as holotype; 10 males: 16–28 Nov. 1996; 11 males: 22-28 Nov. 1996, MT, Heydon &amp; Fung; 1 male: November 1996, Heydon &amp; Fung; 1 male: 18 Nov. 1996, Heydon &amp; Fung; 1 male: 23 Nov. 1996; Heydon &amp; Fung; 1 male: Buda Camp, sw Gunung Buda, 64 km s Linbang, <named-content xmlns:xlink="http://www.w3.org/1999/xlink" content-type="dwc:verbatimCoordinates" xlink:type="simple">4°11'N, 114°56'E</named-content>, 4 Nov. 1996, MT, Heydon &amp; Fung; 4 males: Malaysia: Sabah, Kinabalu NP, 800m, Poring Hot Springs Langanan Creek, 22/viii/1988, A. Smetana, B-138; 1 male: Poring Hot Springs, 520 m, 9/v/1987, A. Smetana; 1 male: 480–510 m, 30.viii/1988, A. Smetana, B163; 1 male: 510 m, 13/v/1987; 1 male: Kipungit Creek, 550 m, 26/viii/1988, A. Smetana; 1 male: Liwagu River Trail, 1550 m, 12/viii/1988, A. Smetana, B107 (BME, CNC).</p></tp:treatment-sec><tp:treatment-sec sec-type="Diagnosis"><title>Diagnosis.</title><p>This species belongs in the group of species having a flat medial vein and notauli, including <italic><tp:taxon-name>Loboscelidia defecta</tp:taxon-name></italic> and <italic><tp:taxon-name>Loboscelidia fulva</tp:taxon-name></italic>. It can be distinguished from other members <!--PageBreak-->of the group by the triangular frontal projection, presence of a scrobal sulcus, cu-a present (shared with <italic><tp:taxon-name>Loboscelidia fulva</tp:taxon-name></italic>) and midtibial flange absent.</p></tp:treatment-sec><tp:treatment-sec sec-type="Male description"><title>Male description.</title><p>Body length 2.0–4.0 mm; forewing length 2.5–4.5 mm. Head (<xref ref-type="fig" rid="F4">Fig. 12</xref>): length 1.8–2.0× height in side view; eye asetose; frontal projection triangular in front view; frons smooth to microstriate; vertex without transverse fovea, posterior expansion strongly curved in profile; frons without discrete carina or ridge extending from vertex along inner eye margin; gena without scale-like setae; scape with some striae, length 2.1–2.5× breadth; flagellomeres I and II length twice breadth; flagellomere XI length 4× breadth. Mesosoma: pronotal length 0.7–0.8× breadth, with lateral carina; scutum with notauli reaching posterior margin; scutellum with sublateral carina, with fine dense striae laterally; scrobal sulcus represented by series of pits; metanotum with medial ridge, impunctate laterally; propodeum without transverse dorsal carina; legs (<xref ref-type="fig" rid="F7">Fig. 42</xref>) smooth, polished; forefemoral flange 0.5–0.7× femur length, flange maximum width 0.8-1.0× width of tubular part of femur; foretibial flange 0.6–0.9× femur length, flange maximum width 1.0–1.5 x width of tubular part of tibia; midfemoral flange 0.7–0.9× femur length, flange maximum width as wide as tubular part of femur; midtibial flange 0.7× femur length, flange maximum width 1.2× width of tubular part of tibia; hindfemoral flange 0.9× femur length, flange maximum width as wide as tubular part of femur; hindtibial flange 0.9× femur length, flange maximum width 1.7× width of tubular part of tibia; hindtibia with two longitudinal carinae on posterior margin; hindcoxa without longitudinal carina on inner medial surface; forewing (<xref ref-type="fig" rid="F6">Fig. 30</xref>) R1 length 0.5–0.7× R length; cu-a length 0.4–0.5× R length; Rs length 2.5–3.0× R length; Cu+M length 0.7–0.9× A length; medial vein submedially curved. Color: body brown to reddish brown; wing membrane brown-tinted, paler along vein remnants.</p></tp:treatment-sec><tp:treatment-sec sec-type="Female"><title>Female.</title><p>Unknown.</p></tp:treatment-sec><tp:treatment-sec sec-type="Etymology"><title>Etymology.</title><p>This species is named after Mei Lin “Stella” Fung one of the collectors.</p></tp:treatment-sec><tp:treatment-sec><!--Section generated to contain objects referenced in tp:taxon-treatment.--><fig id="F4" position="float" orientation="portrait"><label>Figures 4–13.</label><caption><p>Lateral view of male <italic><tp:taxon-name>Loboscelidia</tp:taxon-name></italic> head, with basal antennal segments.</p></caption><graphic xmlns:xlink="http://www.w3.org/1999/xlink" xlink:href="ZooKeys-213-001-g004.jpg" position="float" orientation="portrait" xlink:type="simple"/></fig><fig id="F6" position="float" orientation="portrait"><label>Figures 27–35.</label><caption><p>Male <italic><tp:taxon-name>Loboscelidia</tp:taxon-name></italic> forewings.</p></caption><graphic xmlns:xlink="http://www.w3.org/1999/xlink" xlink:href="ZooKeys-213-001-g006.jpg" position="float" orientation="portrait" xlink:type="simple"/></fig><fig id="F7" position="float" orientation="portrait"><label>Figures 36–46.</label><caption><p>Lateral view of male <italic><tp:taxon-name>Loboscelidia</tp:taxon-name></italic> fore (a), mid (b) and hind (c) legs.</p></caption><graphic xmlns:xlink="http://www.w3.org/1999/xlink" xlink:href="ZooKeys-213-001-g007.jpg" position="float" orientation="portrait" xlink:type="simple"/></fig></tp:treatment-sec></tp:taxon-treatment>
