# Supplementary material for: Review of the odd chrysidid genus Loboscelidia Westwood, 1874 (Hymenoptera, Chrysididae, Loboscelidiinae)
Source: Zookeys. 2012 Aug 1;(213):1–40. doi: 10.3897/zookeys.213.2985 (PMC3426872; doi:10.3897/zookeys.213.2985)
Supplement: XML Treatment for Loboscelidia nasiformis [file zookeys.213.2985-treatment27.xml]

<!DOCTYPE tp:taxon-treatment
  PUBLIC "-//TaxonX//DTD Taxonomic Treatment Publishing DTD v0 20100105//EN" "tax-treatment-NSO.dtd">
<tp:taxon-treatment xmlns:tp="http://www.plazi.org/taxpub"><tp:treatment-meta><mixed-citation publication-type="journal"><person-group><name><surname>Kimsey</surname><given-names>Lynn S.</given-names></name></person-group><article-title>Review of the odd chrysidid genus 
                    <italic>Loboscelidia</italic> Westwood, 1874 (Hymenoptera, Chrysididae, Loboscelidiinae)
                </article-title><source>Zookeys</source><day>1</day><month>8</month><year>2012</year><volume>2012</volume><issue>213</issue><fpage>1</fpage><lpage>40</lpage><pub-id pub-id-type="doi">10.3897/zookeys.213.2985</pub-id></mixed-citation></tp:treatment-meta><tp:nomenclature><tp:taxon-name>
                        <tp:taxon-name-part taxon-name-part-type="genus">Loboscelidia</tp:taxon-name-part>
                        <tp:taxon-name-part taxon-name-part-type="species">nasiformis</tp:taxon-name-part>
                    <object-id xmlns:xlink="http://www.w3.org/1999/xlink" xlink:type="simple">urn:lsid:zoobank.org:act:BD5AC828-B80E-45BB-8835-1D6EAFCFDAA4</object-id>
								<object-id xmlns:xlink="http://www.w3.org/1999/xlink" xlink:type="simple">http://species-id.net/wiki/Loboscelidia_nasiformis</object-id>
								</tp:taxon-name><tp:taxon-status xmlns:xlink="http://www.w3.org/1999/xlink" xlink:type="simple">sp. n.</tp:taxon-status><xref ref-type="fig" rid="F4">Figures 13</xref><xref ref-type="fig" rid="F6">31</xref><xref ref-type="fig" rid="F7">43</xref></tp:nomenclature><tp:treatment-sec sec-type="Type material"><title>Type material.</title><p>Holotype male: Thailand: Petchaburi Prov., Kaeng Krachan NP, Pa La-U/Huai Palao Forest Unit 3, <named-content xmlns:xlink="http://www.w3.org/1999/xlink" content-type="dwc:verbatimCoordinates" xlink:type="simple">12°32'149"N, 99°28'265"E</named-content>, Malaise trap, 4-11/i2009, Thongbai, T4562 (QSBG).</p></tp:treatment-sec><tp:treatment-sec sec-type="Diagnosis"><title>Diagnosis.</title><p>The most distinctive and unusual feature of this species is the greatly elongate and nose-like frontal projection, which makes the head nearly 3× as long as broad in lateral view. Otherwise, <italic><tp:taxon-name>Loboscelidia nasiformis</tp:taxon-name></italic> is closest to <italic><tp:taxon-name>Loboscelidia cinnamonea</tp:taxon-name></italic>, with an arched medial vein, rectangular frontal projection (albeit greatly elongate in <italic><tp:taxon-name>Loboscelidia nasiformis</tp:taxon-name></italic>), complete notauli, cu-a reduced to a tiny stub or absent, and no scrobal sulcus. Other than the elongate frontal projection, <italic><tp:taxon-name>Loboscelidia nasiformis</tp:taxon-name></italic> can be separated from <italic><tp:taxon-name>Loboscelidia cinnamonea</tp:taxon-name></italic> by the presence of fore and midtibial flanges (absent in <italic><tp:taxon-name>Loboscelidia cinnamonea</tp:taxon-name></italic>).<!--PageBreak--></p></tp:treatment-sec><tp:treatment-sec sec-type="Male description"><title>Male description. </title><p>Body length 2 mm; forewing length 2.5 mm. Head (<xref ref-type="fig" rid="F4">Fig. 13</xref>): length 2.9× height in side view; eye asetose; frontal projection nasiform; frons smooth; vertex without transverse fovea, posterior expansion strongly curved in profile; frons without carina or ridge extending from vertex along inner eye margin; gena without scale-like setae; scape smooth, without striae, length 3.7× breadth; flagellomeres I and II length 2.2× breadth; flagellomere XI length 3.6× breadth. Mesosoma: pronotal length 0.9× breadth, without lateral carina; scutum with notauli reaching posterior margin; scutellum without sublateral carina, smooth laterally; metanotum without medial ridge, impunctate laterally; propodeum without transverse dorsal carina; legs (<xref ref-type="fig" rid="F7">Fig. 43</xref>) smooth, polished; forefemoral flange 0.5× femur length, flange as wide as tubular part of femur; foretibial flange 0.6× femur length, flange maximum width 0.4× width of tubular part of tibia; midfemoral flange 0.5× femur length, flange maximum width 0.4× width of tubular part of femur; midtibial flange 0.6× femur length, flange maximum width 0.6× width of tubular part of tibia; hindfemoral flange 0.8× femur length, flange maximum width 0.5× width of tubular part of femur; hindtibial flange 0.8× femur length, flange maximum width 0.6× width of tubular part of tibia; hindtibia with two longitudinal carinae on posterior margin; hindcoxa without longitudinal carina on inner medial surface; forewing (<xref ref-type="fig" rid="F6">Fig. 31</xref>) R1 length 0.3× R length; cu-a absent; Rs length 2.6× R length; Cu+M length 0.5× A length; medial vein submedially curved. Color: body brown to reddish brown; wing membrane brown-tinted, paler along vein remnants.</p></tp:treatment-sec><tp:treatment-sec sec-type="Etymology"><title>Etymology.</title><p>The species is named for the long, nose-like frontal projection (Latin)</p></tp:treatment-sec><tp:treatment-sec><!--Section generated to contain objects referenced in tp:taxon-treatment.--><fig id="F4" position="float" orientation="portrait"><label>Figures 4–13.</label><caption><p>Lateral view of male <italic><tp:taxon-name>Loboscelidia</tp:taxon-name></italic> head, with basal antennal segments.</p></caption><graphic xmlns:xlink="http://www.w3.org/1999/xlink" xlink:href="ZooKeys-213-001-g004.jpg" position="float" orientation="portrait" xlink:type="simple"/></fig><fig id="F6" position="float" orientation="portrait"><label>Figures 27–35.</label><caption><p>Male <italic><tp:taxon-name>Loboscelidia</tp:taxon-name></italic> forewings.</p></caption><graphic xmlns:xlink="http://www.w3.org/1999/xlink" xlink:href="ZooKeys-213-001-g006.jpg" position="float" orientation="portrait" xlink:type="simple"/></fig><fig id="F7" position="float" orientation="portrait"><label>Figures 36–46.</label><caption><p>Lateral view of male <italic><tp:taxon-name>Loboscelidia</tp:taxon-name></italic> fore (a), mid (b) and hind (c) legs.</p></caption><graphic xmlns:xlink="http://www.w3.org/1999/xlink" xlink:href="ZooKeys-213-001-g007.jpg" position="float" orientation="portrait" xlink:type="simple"/></fig></tp:treatment-sec></tp:taxon-treatment>
