# Supplementary material for: Review of the odd chrysidid genus Loboscelidia Westwood, 1874 (Hymenoptera, Chrysididae, Loboscelidiinae)
Source: Zookeys. 2012 Aug 1;(213):1–40. doi: 10.3897/zookeys.213.2985 (PMC3426872; doi:10.3897/zookeys.213.2985)
Supplement: XML Treatment for Loboscelidia nigricephala [file zookeys.213.2985-treatment29.xml]

<!DOCTYPE tp:taxon-treatment
  PUBLIC "-//TaxonX//DTD Taxonomic Treatment Publishing DTD v0 20100105//EN" "tax-treatment-NSO.dtd">
<tp:taxon-treatment xmlns:tp="http://www.plazi.org/taxpub"><tp:treatment-meta><mixed-citation publication-type="journal"><person-group><name><surname>Kimsey</surname><given-names>Lynn S.</given-names></name></person-group><article-title>Review of the odd chrysidid genus 
                    <italic>Loboscelidia</italic> Westwood, 1874 (Hymenoptera, Chrysididae, Loboscelidiinae)
                </article-title><source>Zookeys</source><day>1</day><month>8</month><year>2012</year><volume>2012</volume><issue>213</issue><fpage>1</fpage><lpage>40</lpage><pub-id pub-id-type="doi">10.3897/zookeys.213.2985</pub-id></mixed-citation></tp:treatment-meta><tp:nomenclature><tp:taxon-name>
                        <tp:taxon-name-part taxon-name-part-type="genus">Loboscelidia</tp:taxon-name-part>
                        <tp:taxon-name-part taxon-name-part-type="species">nigricephala</tp:taxon-name-part>
                    <object-id xmlns:xlink="http://www.w3.org/1999/xlink" xlink:type="simple">http://species-id.net/wiki/Loboscelidia_nigricephala</object-id>
								</tp:taxon-name><tp:taxon-authority>Kimsey</tp:taxon-authority><tp:nomenclature-citation-list><tp:nomenclature-citation><tp:taxon-name>Loboscelidia nigricephala</tp:taxon-name><comment><xref ref-type="bibr" rid="B10">Kimsey 1988</xref>: 72. Holotype male; Australia: Queensland, 21 km s Atherton (QDPI).</comment></tp:nomenclature-citation></tp:nomenclature-citation-list><!--PageBreak--></tp:nomenclature><tp:treatment-sec sec-type="Material studied"><title>Material studied.</title><p>Australia: Queensland: Mt. Lewis (1 male, CNC); 21 km s Atherton (1 male, QDPI); Hugh Nelson Range, s Atherton (1 male, BME); 3 males were seen, including the holotype.</p></tp:treatment-sec><tp:treatment-sec sec-type="Diagnosis"><title>Diagnosis.</title><p>This is one of five species, including <italic><tp:taxon-name>Loboscelidia cervix</tp:taxon-name></italic>, <italic><tp:taxon-name>Loboscelidia novoguineana</tp:taxon-name></italic>, <italic><tp:taxon-name>Loboscelidia ora</tp:taxon-name></italic> and <italic><tp:taxon-name>Loboscelidia parva</tp:taxon-name></italic>, where the frontal projection is broadly flattened and nearly linear in front view. It can be distinguished from these species by the arched medial vein, cu-a as long as or longer than R, foretibial flange as wide as tubular part of tibia, and the mid and hindtibial flanges 1.5× as wide as tubular part of the tibiae or wider.</p></tp:treatment-sec><ref-list><ref id="B10"><mixed-citation xmlns:xlink="http://www.w3.org/1999/xlink" xlink:type="simple"><person-group><name name-style="western"><surname>Kimsey</surname><given-names>LS</given-names></name></person-group> (<year>1988</year>)<source> Loboscelidiinae, new species and a new genus from Malaysia (Hymenoptera: Chrysididae). Psyche 95(1/2): 67–79.</source></mixed-citation></ref></ref-list></tp:taxon-treatment>
