# Supplementary material for: Review of the odd chrysidid genus Loboscelidia Westwood, 1874 (Hymenoptera, Chrysididae, Loboscelidiinae)
Source: Zookeys. 2012 Aug 1;(213):1–40. doi: 10.3897/zookeys.213.2985 (PMC3426872; doi:10.3897/zookeys.213.2985)
Supplement: XML Treatment for Loboscelidia nitidula [file zookeys.213.2985-treatment31.xml]

<!DOCTYPE tp:taxon-treatment
  PUBLIC "-//TaxonX//DTD Taxonomic Treatment Publishing DTD v0 20100105//EN" "tax-treatment-NSO.dtd">
<tp:taxon-treatment xmlns:tp="http://www.plazi.org/taxpub"><tp:treatment-meta><mixed-citation publication-type="journal"><person-group><name><surname>Kimsey</surname><given-names>Lynn S.</given-names></name></person-group><article-title>Review of the odd chrysidid genus 
                    <italic>Loboscelidia</italic> Westwood, 1874 (Hymenoptera, Chrysididae, Loboscelidiinae)
                </article-title><source>Zookeys</source><day>1</day><month>8</month><year>2012</year><volume>2012</volume><issue>213</issue><fpage>1</fpage><lpage>40</lpage><pub-id pub-id-type="doi">10.3897/zookeys.213.2985</pub-id></mixed-citation></tp:treatment-meta><tp:nomenclature><tp:taxon-name>
                        <tp:taxon-name-part taxon-name-part-type="genus">Loboscelidia</tp:taxon-name-part>
                        <tp:taxon-name-part taxon-name-part-type="species">nitidula</tp:taxon-name-part>
                    <object-id xmlns:xlink="http://www.w3.org/1999/xlink" xlink:type="simple">urn:lsid:zoobank.org:act:B9D54654-B75A-4659-A223-901AFCCDB5BD</object-id>
								<object-id xmlns:xlink="http://www.w3.org/1999/xlink" xlink:type="simple">http://species-id.net/wiki/Loboscelidia_nitidula</object-id>
								</tp:taxon-name><tp:taxon-status xmlns:xlink="http://www.w3.org/1999/xlink" xlink:type="simple">sp. n.</tp:taxon-status><xref ref-type="fig" rid="F6">Figures 32</xref><xref ref-type="fig" rid="F7">44</xref></tp:nomenclature><tp:treatment-sec sec-type="Type material"><title>Type material.</title><p>Holotype male: Thailand, Petchaburi Prov., Nam Nao NP, <named-content xmlns:xlink="http://www.w3.org/1999/xlink" content-type="dwc:verbatimCoordinates" xlink:type="simple">16°43'687"N, 101°33'754"E</named-content>, 924 m, MT, 5-12/v/2007, N. Hongyothi, T2656 (QSBG). Paratypes (21 males): 1 male: Kaeng Krachan NP, 16/road/stream, <named-content xmlns:xlink="http://www.w3.org/1999/xlink" content-type="dwc:verbatimCoordinates" xlink:type="simple">12°48'189"N, 99°26'62"E</named-content>, MT, 11–18/iii/2009, Sirichai &amp; Prasit, T4685; 1 male: <named-content xmlns:xlink="http://www.w3.org/1999/xlink" content-type="dwc:verbatimCoordinates" xlink:type="simple">12°50'177"N, 99°20'688"E</named-content>, MT, 735 m, 27/xi-4/xii/2008, Sirichai, T4395; 2 males: Chang Mai Prov., Doi Inthanon NP, 7–12/v/1990, E. Fuller, MT; 1 male: Chiangdao NP, Huai Na Lao, <named-content xmlns:xlink="http://www.w3.org/1999/xlink" content-type="dwc:verbatimCoordinates" xlink:type="simple">19°24'731"N, 98°55'315"E</named-content>, 500 m, YPT, 6-7/v/2008, Jugsu &amp; Watwanich, T5808; 1 male: Sakon Nakhon Prov., Phu Phan NP, 14/vii/2006, <named-content xmlns:xlink="http://www.w3.org/1999/xlink" content-type="dwc:verbatimCoordinates" xlink:type="simple">17°03'543"N, 103°58'452"E</named-content>, MT 8-W, Kongnara, T197; 2 males: <named-content xmlns:xlink="http://www.w3.org/1999/xlink" content-type="dwc:verbatimCoordinates" xlink:type="simple">17°03'543"N, 103°58'452"E</named-content>, MT, 15–21/vii/2006, MT, S. Tongboonchai, T200; 3 males: <named-content xmlns:xlink="http://www.w3.org/1999/xlink" content-type="dwc:verbatimCoordinates" xlink:type="simple">17°03'488"N, 103°58'497"E</named-content>, MT, 15–21/vii/2006, MT, S. Tongboonchai,<!--PageBreak--> T205; 1 male: Nong Bua Prov., Lam Poo Phu Kao Phu, Phan Kham Nat. Pk., <named-content xmlns:xlink="http://www.w3.org/1999/xlink" content-type="dwc:verbatimCoordinates" xlink:type="simple">16°49'N, 102°37'E</named-content>, 208 m, 27/vii-2/viii/2006, MT, R. Singhatip, T85; 1 male: Nakhon Si Prov., Thammarat, Namtok Yong NP, <named-content xmlns:xlink="http://www.w3.org/1999/xlink" content-type="dwc:verbatimCoordinates" xlink:type="simple">17°10'434"N, 99°44'508"E</named-content>, 80 m, MT, 16–23/viii/2008, K. Uprai, T3548; 2 males: Kanchanaburi Prov., Khuean Srinagarindra NP, Huay Mae Kamint, <named-content xmlns:xlink="http://www.w3.org/1999/xlink" content-type="dwc:verbatimCoordinates" xlink:type="simple">14°38'312"N, 98°5'643"E</named-content>, 210 m, MT, 13–20/xi/2008, Somboon &amp; Daorueng, T4424/4423; 1 male: Erawan NP, 100 m, 5/vii/1990, J. Heraty, 90/115; 1 male: Loei Prov., Phu Kradeung NP, <named-content xmlns:xlink="http://www.w3.org/1999/xlink" content-type="dwc:verbatimCoordinates" xlink:type="simple">16°49'01"N, 101°47'62"E</named-content>, 276 m, MT, 14–21/v/2008, T. Phatai, T5011; 1 male: Trang Prov., Nayong, 7 m, 20/ii/2005, <named-content xmlns:xlink="http://www.w3.org/1999/xlink" content-type="dwc:verbatimCoordinates" xlink:type="simple">7°33'04"N, 99°49'37"E</named-content>, MT, D. Lohman; 1 male: Khao Chong Mt. 75 m, 28/iv-2/v/2005, <named-content xmlns:xlink="http://www.w3.org/1999/xlink" content-type="dwc:verbatimCoordinates" xlink:type="simple">7°33'38"N, 99°47'369"E</named-content>, MT; 1 male: Khao Chong Mt. 75 m, x/2005, <named-content xmlns:xlink="http://www.w3.org/1999/xlink" content-type="dwc:verbatimCoordinates" xlink:type="simple">7°33'38"N, 99°47'369"E</named-content>, MT; 1 male: near Nam Tock Ton Prov., Khoa Chong Mt., 140 m, ii/2005, <named-content xmlns:xlink="http://www.w3.org/1999/xlink" content-type="dwc:verbatimCoordinates" xlink:type="simple">7°32'15"N, 99°47'36"E</named-content>, MT, D. Lohman (QSBG, BME, CNC).</p></tp:treatment-sec><tp:treatment-sec sec-type="Diagnosis"><title>Diagnosis.</title><p>Four <italic><tp:taxon-name>Loboscelidia</tp:taxon-name></italic> species have a flattened cervical extension, including <italic>brunnea, maculipennis</italic> and <italic><tp:taxon-name>Loboscelidia nitidula</tp:taxon-name></italic>. Of these four <italic><tp:taxon-name>Loboscelidia nitidula</tp:taxon-name></italic> can be distinguished by presence of a scrobal sulcus, a medial metanotal ridge and a large foretibial flange (flange absent in the other species).</p></tp:treatment-sec><tp:treatment-sec sec-type="Male description"><title>Male description.</title><p>Body length 2.0-2.5 mm; forewing length 2.5-3.0 mm. Head: length 1.6× height in side view; eye asetose; frontal projection rectangular in front view; frons smooth, not microstriate; vertex without transverse fovea, posterior expansion convex in profile; frons with ridge extending from vertex along inner eye margin; gena without scale-like setae; scape striate, length 2.7 breadth; flagellomere I length 1.7× breadth; flagellomere II length 1.8× breadth; flagellomere XI length 5× breadth. Mesosoma: pronotal length 0.8× breadth, with fold between dorsal and lateral surfaces, as wide as head width in dorsal view; scutum with notauli reaching posterior margin; scutellum with fine dense striae laterally; metanotum with medial longitudinal striae, impunctate laterally, 0.5× as long as scutellum; mesopleuron with scrobal sulcus; propodeum without transverse dorsal carina; legs (<xref ref-type="fig" rid="F7">Fig. 44</xref>) smooth polished; forefemoral flange 0.7× femur length, flange maximum width 0.8× width of tubular part of femur; foretibial flange 0.9× femur length, flange maximum width as wide as tubular part of tibia; midfemoral flange 0.7× femur length, flange maximum width 0.7× width of tubular part of femur; midtibial flange 0.8× femur length, flange maximum width 1.2× width of tubular part of tibia; hindfemoral flange as long as femur, flange maximum width 1.2× width of tubular part of femur; hindtibial flange as long as femur, flange maximum width 1.6× width of tubular part of tibia; hindtibia with two longitudinal carinae on posterior margin; hindcoxa without longitudinal carina on inner medial surface; forewing (<xref ref-type="fig" rid="F6">Fig. 32</xref>) R1 length 0.7× R length; cu-a length 0.6× R length; Rs length 2.9× R length; Cu+M length 0.6× A length; medial vein submedially curved. Color: body brown to reddish brown; wing membrane brown-tinted, darkest medially, lightest along vein remnants.</p></tp:treatment-sec><tp:treatment-sec sec-type="Etymology"><title>Etymology.</title><p>The species name, <italic><tp:taxon-name>Loboscelidia nitidula</tp:taxon-name></italic>, is Latin for shiny/polished (f.).</p></tp:treatment-sec><tp:treatment-sec><!--Section generated to contain objects referenced in tp:taxon-treatment.--><fig id="F6" position="float" orientation="portrait"><label>Figures 27–35.</label><caption><p>Male <italic><tp:taxon-name>Loboscelidia</tp:taxon-name></italic> forewings.</p></caption><graphic xmlns:xlink="http://www.w3.org/1999/xlink" xlink:href="ZooKeys-213-001-g006.jpg" position="float" orientation="portrait" xlink:type="simple"/></fig><fig id="F7" position="float" orientation="portrait"><label>Figures 36–46.</label><caption><p>Lateral view of male <italic><tp:taxon-name>Loboscelidia</tp:taxon-name></italic> fore (a), mid (b) and hind (c) legs.</p></caption><graphic xmlns:xlink="http://www.w3.org/1999/xlink" xlink:href="ZooKeys-213-001-g007.jpg" position="float" orientation="portrait" xlink:type="simple"/></fig></tp:treatment-sec></tp:taxon-treatment>
