# Supplementary material for: Review of the odd chrysidid genus Loboscelidia Westwood, 1874 (Hymenoptera, Chrysididae, Loboscelidiinae)
Source: Zookeys. 2012 Aug 1;(213):1–40. doi: 10.3897/zookeys.213.2985 (PMC3426872; doi:10.3897/zookeys.213.2985)
Supplement: XML Treatment for Loboscelidia nixoni [file zookeys.213.2985-treatment32.xml]

<!DOCTYPE tp:taxon-treatment
  PUBLIC "-//TaxonX//DTD Taxonomic Treatment Publishing DTD v0 20100105//EN" "tax-treatment-NSO.dtd">
<tp:taxon-treatment xmlns:tp="http://www.plazi.org/taxpub"><tp:treatment-meta><mixed-citation publication-type="journal"><person-group><name><surname>Kimsey</surname><given-names>Lynn S.</given-names></name></person-group><article-title>Review of the odd chrysidid genus 
                    <italic>Loboscelidia</italic> Westwood, 1874 (Hymenoptera, Chrysididae, Loboscelidiinae)
                </article-title><source>Zookeys</source><day>1</day><month>8</month><year>2012</year><volume>2012</volume><issue>213</issue><fpage>1</fpage><lpage>40</lpage><pub-id pub-id-type="doi">10.3897/zookeys.213.2985</pub-id></mixed-citation></tp:treatment-meta><tp:nomenclature><tp:taxon-name>
                        <tp:taxon-name-part taxon-name-part-type="genus">Loboscelidia</tp:taxon-name-part>
                        <tp:taxon-name-part taxon-name-part-type="species">nixoni</tp:taxon-name-part>
                    <object-id xmlns:xlink="http://www.w3.org/1999/xlink" xlink:type="simple">http://species-id.net/wiki/Loboscelidia_nixoni</object-id>
								</tp:taxon-name><tp:taxon-authority>Day</tp:taxon-authority><tp:nomenclature-citation-list><tp:nomenclature-citation><tp:taxon-name>Laccomerista rufescens</tp:taxon-name><comment><xref ref-type="bibr" rid="B2">Cameron 1910</xref>a: 23. Holotype male; Borneo: Kuching (BMNH). Nec <xref ref-type="bibr" rid="B18">Westwood 1874</xref>.</comment></tp:nomenclature-citation><tp:nomenclature-citation><tp:taxon-name>Loboscelidia nixoni</tp:taxon-name><comment> Day 1978: 29. Replacement name for <italic><tp:taxon-name>Loboscelidia rufescens</tp:taxon-name></italic> (<xref ref-type="bibr" rid="B2">Cameron 1910</xref>).</comment></tp:nomenclature-citation></tp:nomenclature-citation-list></tp:nomenclature><tp:treatment-sec sec-type="Material studied"><title>Material studied.</title><p>Borneo; only the holotype of <italic><tp:taxon-name>Loboscelidia rufescens</tp:taxon-name></italic> (Cameron) was seen.</p></tp:treatment-sec><tp:treatment-sec sec-type="Diagnosis"><title>Diagnosis.</title><p><italic><tp:taxon-name>Loboscelidia nixoni</tp:taxon-name></italic> is another of the species characterized by having a curved medial vein, rectangular frontal projection, and no scrobal sulcus, as discussed under <italic><tp:taxon-name>Loboscelidia philippinensis</tp:taxon-name></italic>. In this group <italic><tp:taxon-name>Loboscelidia nixoni</tp:taxon-name></italic> differs from <italic><tp:taxon-name>Loboscelidia nasiformis</tp:taxon-name></italic> and <italic><tp:taxon-name>Loboscelidia cinnamonea</tp:taxon-name></italic> in having cu-a well-developed and half as long as R. It can be separated from <italic><tp:taxon-name>Loboscelidia philippinensis</tp:taxon-name></italic>, and <italic><tp:taxon-name>Loboscelidia levigata</tp:taxon-name></italic> by the combination of the scape and flagellomere XI less than twice as long as broad, flagellomeres I and II less than 1.7× as long as broad and hindtibial flange less than 0.7× as wide as tubular part of tibia.</p></tp:treatment-sec><ref-list><ref id="B2"><mixed-citation xmlns:xlink="http://www.w3.org/1999/xlink" xlink:type="simple"><person-group><name name-style="western"><surname>Cameron</surname><given-names>P</given-names></name></person-group> (<year>1910</year>)<article-title> Description of a new genus and species of Oxyura(Hymenoptera) from Kuching, Borneo.</article-title><source>Entomologist </source><volume>43</volume>: <fpage>21</fpage>-<lpage>23</lpage>.</mixed-citation></ref><ref id="B18"><mixed-citation xmlns:xlink="http://www.w3.org/1999/xlink" xlink:type="simple"><person-group><name name-style="western"><surname>Westwood</surname><given-names>JO</given-names></name></person-group> (<year>1874</year>)<source> Thesaurus Entomologicus Oxoniensis.</source><publisher-name>Clarendon Press</publisher-name>, <publisher-loc>Oxford</publisher-loc>, <lpage>205</lpage> pp.</mixed-citation></ref></ref-list></tp:taxon-treatment>
