# Supplementary material for: Review of the odd chrysidid genus Loboscelidia Westwood, 1874 (Hymenoptera, Chrysididae, Loboscelidiinae)
Source: Zookeys. 2012 Aug 1;(213):1–40. doi: 10.3897/zookeys.213.2985 (PMC3426872; doi:10.3897/zookeys.213.2985)
Supplement: XML Treatment for Loboscelidia pasohana [file zookeys.213.2985-treatment36.xml]

<!DOCTYPE tp:taxon-treatment
  PUBLIC "-//TaxonX//DTD Taxonomic Treatment Publishing DTD v0 20100105//EN" "tax-treatment-NSO.dtd">
<tp:taxon-treatment xmlns:tp="http://www.plazi.org/taxpub"><tp:treatment-meta><mixed-citation publication-type="journal"><person-group><name><surname>Kimsey</surname><given-names>Lynn S.</given-names></name></person-group><article-title>Review of the odd chrysidid genus 
                    <italic>Loboscelidia</italic> Westwood, 1874 (Hymenoptera, Chrysididae, Loboscelidiinae)
                </article-title><source>Zookeys</source><day>1</day><month>8</month><year>2012</year><volume>2012</volume><issue>213</issue><fpage>1</fpage><lpage>40</lpage><pub-id pub-id-type="doi">10.3897/zookeys.213.2985</pub-id></mixed-citation></tp:treatment-meta><tp:nomenclature><tp:taxon-name>
                        <tp:taxon-name-part taxon-name-part-type="genus">Loboscelidia</tp:taxon-name-part>
                        <tp:taxon-name-part taxon-name-part-type="species">pasohana</tp:taxon-name-part>
                    <object-id xmlns:xlink="http://www.w3.org/1999/xlink" xlink:type="simple">http://species-id.net/wiki/Loboscelidia_pasohana</object-id>
								</tp:taxon-name><tp:taxon-authority>Kimsey</tp:taxon-authority><tp:nomenclature-citation-list><tp:nomenclature-citation><tp:taxon-name>Loboscelidia pasohana</tp:taxon-name><comment><xref ref-type="bibr" rid="B10">Kimsey 1988</xref>: 75. Holotype male; Malaysia: Negri Sembilan, Pasoh Forest Reserve (AEI).</comment></tp:nomenclature-citation></tp:nomenclature-citation-list></tp:nomenclature><tp:treatment-sec sec-type="Material studied"><title>Material studied.</title><p>Malaysia: Negri Sembilan, Pasho Forest Reserve (1 male, AEI); Sarawak: Gunung Mulu NP (4 males, ROM, BME); Sabah: Mt. Kinabalu (2 males, BMNH); NP, Liwagu Rv. Tr. (1 male, CNC); Thailand: Petchaburi, Kaeng Krachan NP (4 males, QSBC); Chiang Mai: Doi Phahompok NP, Mae Fang Hotspring (1 male, QSBC); 12 specimens were seen including the type series.</p></tp:treatment-sec><tp:treatment-sec sec-type="Diagnosis"><title>Diagnosis.</title><p>This a member of the large group of species with a rectangular frontal projection, submedially curved medial vein, complete scrobal sulcus and complete notauli. <italic><tp:taxon-name>Loboscelidia pasohana</tp:taxon-name></italic> can be distinguished from the rest by the following combination of features: Rs nearly as long as R, cu-a half as long as R, flagellomeres I and II less than twice as long as broad, and fore, mid and hindtibial flanges 1.3–1.7× as wide as tubular part of respective tibiae.</p></tp:treatment-sec><ref-list><ref id="B10"><mixed-citation xmlns:xlink="http://www.w3.org/1999/xlink" xlink:type="simple"><person-group><name name-style="western"><surname>Kimsey</surname><given-names>LS</given-names></name></person-group> (<year>1988</year>)<source> Loboscelidiinae, new species and a new genus from Malaysia (Hymenoptera: Chrysididae). Psyche 95(1/2): 67–79.</source></mixed-citation></ref></ref-list></tp:taxon-treatment>
