# Supplementary material for: Review of the odd chrysidid genus Loboscelidia Westwood, 1874 (Hymenoptera, Chrysididae, Loboscelidiinae)
Source: Zookeys. 2012 Aug 1;(213):1–40. doi: 10.3897/zookeys.213.2985 (PMC3426872; doi:10.3897/zookeys.213.2985)
Supplement: XML Treatment for Loboscelidia pecki [file zookeys.213.2985-treatment37.xml]

<!DOCTYPE tp:taxon-treatment
  PUBLIC "-//TaxonX//DTD Taxonomic Treatment Publishing DTD v0 20100105//EN" "tax-treatment-NSO.dtd">
<tp:taxon-treatment xmlns:tp="http://www.plazi.org/taxpub"><tp:treatment-meta><mixed-citation publication-type="journal"><person-group><name><surname>Kimsey</surname><given-names>Lynn S.</given-names></name></person-group><article-title>Review of the odd chrysidid genus 
                    <italic>Loboscelidia</italic> Westwood, 1874 (Hymenoptera, Chrysididae, Loboscelidiinae)
                </article-title><source>Zookeys</source><day>1</day><month>8</month><year>2012</year><volume>2012</volume><issue>213</issue><fpage>1</fpage><lpage>40</lpage><pub-id pub-id-type="doi">10.3897/zookeys.213.2985</pub-id></mixed-citation></tp:treatment-meta><tp:nomenclature><tp:taxon-name>
                        <tp:taxon-name-part taxon-name-part-type="genus">Loboscelidia</tp:taxon-name-part>
                        <tp:taxon-name-part taxon-name-part-type="species">pecki</tp:taxon-name-part>
                    <object-id xmlns:xlink="http://www.w3.org/1999/xlink" xlink:type="simple">urn:lsid:zoobank.org:act:1E7C3500-EE85-481C-AFA6-1DCB27E97A33</object-id>
								<object-id xmlns:xlink="http://www.w3.org/1999/xlink" xlink:type="simple">http://species-id.net/wiki/Loboscelidia_pecki</object-id>
								</tp:taxon-name><tp:taxon-status xmlns:xlink="http://www.w3.org/1999/xlink" xlink:type="simple">sp. n.</tp:taxon-status><xref ref-type="fig" rid="F2">Figures 2</xref><xref ref-type="fig" rid="F5">14</xref><xref ref-type="fig" rid="F6">33</xref></tp:nomenclature><tp:treatment-sec sec-type="Type material"><title>Type material. </title><p>Holotype male: Viet Nam: Tuyen Quang Prov., 360 m, Na Hang Reserve, 16–20 May 1997, FIT, S. B. Peck, 97-10 (CNC).</p></tp:treatment-sec><tp:treatment-sec sec-type="Diagnosis"><title>Diagnosis.</title><p>This species is characterized by the absence of the cu-a vein and having a submedially curved medial vein, characters shared with <italic><tp:taxon-name>Loboscelidia cinnamonea</tp:taxon-name></italic>. It can be distinguished from <italic><tp:taxon-name>Loboscelidia cinnamonea</tp:taxon-name></italic> by Rs 3× as long or longer than R, scape 3× or shorter as long as broad, scrobal sulcus present and the fore and midtibiae without flanges.</p></tp:treatment-sec><tp:treatment-sec sec-type="Male description"><title>Male description.</title><p>Body (<xref ref-type="fig" rid="F2">Fig. 2</xref>) length 2 mm; forewing length 2.5 mm. Head: length 2× height in side view (<xref ref-type="fig" rid="F5">Fig. 14</xref>); eye asetose; frontal projection rectangular in front view; frons smooth, not microstriate; vertex without transverse fovea, posterior expansion strongly curved in profile; frons with ridge extending from vertex along inner eye margin; gena without scale-like setae; scape striate, length 2.9× breadth; flagellomere I length 2.2× breadth; flagellomere II length 2× breadth; flagellomere XI length 4× breadth. Mesosoma: pronotal length 0.9× breadth, with lateral fold separating dorsal from lateral surface, about as wide as head in dorsal view; scutum with notauli reaching posterior margin; scutellum with fine dense striae laterally; metanotum with three medial ridges enclosing roughened medial area, smooth laterally, 0.4-0.5× as long as scutellum; mesopleuron with scrobal sulcus; propodeum without transverse dorsal carina; legs (<xref ref-type="fig" rid="F2">Fig. 2</xref>) smooth, polished; forefemoral flange 0.6 x femur length, flange maximum width 0.8× width of tubular part of femur; foretibial flange 0.8× tibia length, flange maximum width 0.7 x width of tubular part of tibia; midfemoral flange 0.7× femur length, flange maximum width 0.7× width of tubular part of femur; midtibial flange 0.9× femur length, flange maximum width 0.7× width of tubular part of tibia; hindfemoral flange 0.8× femur length, flange maximum width 0.7× width of tubular part of femur; hindtibial flange equal to femur length, flange maximum width 1.3× width of tubular part of tibia; hindtibia with two longitudinal carinae on posterior margin; hindcoxa without longitudinal carina on inner medial surface; forewing (<xref ref-type="fig" rid="F6">Fig. 33</xref>) R1 length as long as R; cu-a length absent; Rs length 3.2× R length; Cu+M length 0.8× A length; medial vein present, submedially curved. Color: Body dark brown; wing membrane brown-tinted, paler along vein remnants, veins brown.</p></tp:treatment-sec><tp:treatment-sec sec-type="Etymology"><title>Etymology.</title><p>The species is named after the collector, Stuart Peck.</p></tp:treatment-sec><tp:treatment-sec><!--Section generated to contain objects referenced in tp:taxon-treatment.--><fig id="F2" position="float" orientation="portrait"><label>Figure 2.</label><caption><p>Diagram of lateral views of male <italic><tp:taxon-name>Loboscelidia pecki</tp:taxon-name></italic>. <bold>A</bold> Head, antenna removed. <bold>B</bold> Habitus of body. <bold>C</bold> Hindleg: (<bold>a</bold>) tubular part of femur width (<bold>b</bold>) femoral flange width (<bold>c</bold>) femoral flange length (<bold>d</bold>) femoral length. Abbreviations: <bold>HL</bold> = head length <bold>HW</bold> = head breadth <bold>M+Cu</bold> = media + cubital veins <bold>M</bold> = medial vein <bold>cu-a</bold> = cubital-anal cross vein <bold>R</bold> = radial vein <bold>R1</bold> = first radial branch <bold>Rs</bold> = radial sector <bold>SS</bold> = scrobal sulcus.</p></caption><graphic xmlns:xlink="http://www.w3.org/1999/xlink" xlink:href="ZooKeys-213-001-g002.jpg" position="float" orientation="portrait" xlink:type="simple"/></fig><fig id="F5" position="float" orientation="portrait"><label>Figures 14–26</label><caption><p>. Lateral view of male <italic><tp:taxon-name>Loboscelidia</tp:taxon-name></italic> head, with basal antennal segments. <bold>17–19</bold>. Front view of face with antennae removed <bold>20</bold> Dorsal view of thorax, with wings removed <bold>21, 22</bold> Dorsal view of pronotum scutum and tegulae <bold>23–26</bold> Forewings.</p></caption><graphic xmlns:xlink="http://www.w3.org/1999/xlink" xlink:href="ZooKeys-213-001-g005.jpg" position="float" orientation="portrait" xlink:type="simple"/></fig><fig id="F6" position="float" orientation="portrait"><label>Figures 27–35.</label><caption><p>Male <italic><tp:taxon-name>Loboscelidia</tp:taxon-name></italic> forewings.</p></caption><graphic xmlns:xlink="http://www.w3.org/1999/xlink" xlink:href="ZooKeys-213-001-g006.jpg" position="float" orientation="portrait" xlink:type="simple"/></fig></tp:treatment-sec></tp:taxon-treatment>
