# Supplementary material for: Review of the odd chrysidid genus Loboscelidia Westwood, 1874 (Hymenoptera, Chrysididae, Loboscelidiinae)
Source: Zookeys. 2012 Aug 1;(213):1–40. doi: 10.3897/zookeys.213.2985 (PMC3426872; doi:10.3897/zookeys.213.2985)
Supplement: XML Treatment for Loboscelidia reducta [file zookeys.213.2985-treatment39.xml]

<!DOCTYPE tp:taxon-treatment
  PUBLIC "-//TaxonX//DTD Taxonomic Treatment Publishing DTD v0 20100105//EN" "tax-treatment-NSO.dtd">
<tp:taxon-treatment xmlns:tp="http://www.plazi.org/taxpub"><tp:treatment-meta><mixed-citation publication-type="journal"><person-group><name><surname>Kimsey</surname><given-names>Lynn S.</given-names></name></person-group><article-title>Review of the odd chrysidid genus 
                    <italic>Loboscelidia</italic> Westwood, 1874 (Hymenoptera, Chrysididae, Loboscelidiinae)
                </article-title><source>Zookeys</source><day>1</day><month>8</month><year>2012</year><volume>2012</volume><issue>213</issue><fpage>1</fpage><lpage>40</lpage><pub-id pub-id-type="doi">10.3897/zookeys.213.2985</pub-id></mixed-citation></tp:treatment-meta><tp:nomenclature><tp:taxon-name>
                        <tp:taxon-name-part taxon-name-part-type="genus">Loboscelidia</tp:taxon-name-part>
                        <tp:taxon-name-part taxon-name-part-type="species">reducta</tp:taxon-name-part>
                    <object-id xmlns:xlink="http://www.w3.org/1999/xlink" xlink:type="simple">http://species-id.net/wiki/Loboscelidia_reducta</object-id>
								</tp:taxon-name><tp:taxon-authority>Maa &amp; Yoshimoto</tp:taxon-authority><xref ref-type="fig" rid="F5">Figures 15</xref><xref ref-type="fig" rid="F6">34</xref><xref ref-type="fig" rid="F7">45</xref><tp:nomenclature-citation-list><tp:nomenclature-citation><tp:taxon-name>Loboscelidia reducta</tp:taxon-name><comment><xref ref-type="bibr" rid="B15">Maa and Yoshimoto 1961</xref>: 537. Holotype male; Viet Nam: Dai Lanh, n Nha Trang (BPBM).</comment></tp:nomenclature-citation></tp:nomenclature-citation-list></tp:nomenclature><tp:treatment-sec sec-type="Material studied"><title>Material studied.</title><p>Dai Lanh, Nha Trang (1 male, BPBM); Thailand: Loei: Phu Kradueng NP (3 males, QSBC, BME); Phetchabun: Nam Nao NP (4 males, QSBC, <!--PageBreak-->BME); Prachuab Khiri Khan: Khao Sam Roi Yot NP, Laem Sala Beach (2 males, QSBC); Khonkaen: Nam Pong NP (1 male, QSBC); Sakon Nakon, Phu Phan NP (2 males, QSBC, BME), Mae Hong Son: Namtok Mae Surin NP (3 males, QSBC, BME); Chiang Mai: Huai Nam Dang NP (1 male, BME); Kanchanaburi: Khuean Srinagarindra NP, Tha Thung-na/Chong Kraborg (1 male, QSBC); 22 specimens were seen including the holotype.</p></tp:treatment-sec><tp:treatment-sec sec-type="Diagnosis"><title>Diagnosis.</title><p><italic><tp:taxon-name>Loboscelidia reducta</tp:taxon-name></italic> is one of the species, including <italic><tp:taxon-name>Loboscelidia incompleta</tp:taxon-name></italic>, <italic><tp:taxon-name>Loboscelidia bakeri</tp:taxon-name></italic>, <italic><tp:taxon-name>Loboscelidia fulgens</tp:taxon-name></italic> and <italic><tp:taxon-name>Loboscelidia ganxiensis</tp:taxon-name></italic>, that have a rectangular frontal projection (<xref ref-type="fig" rid="F5">Fig. 15</xref>), complete notauli, greatly reduced or absent cu-a vein and no medial vein (<xref ref-type="fig" rid="F6">Fig. 34</xref>). It can be distinguished from them by the absence of fore, mid and hindtibial flanges (<xref ref-type="fig" rid="F7">Fig. 45</xref>). This species bears a superficial resemblance to species of <italic><tp:taxon-name>Rhadinoscelidia</tp:taxon-name></italic>.</p></tp:treatment-sec><tp:treatment-sec><!--Section generated to contain objects referenced in tp:taxon-treatment.--><fig id="F5" position="float" orientation="portrait"><label>Figures 14–26</label><caption><p>. Lateral view of male <italic><tp:taxon-name>Loboscelidia</tp:taxon-name></italic> head, with basal antennal segments. <bold>17–19</bold>. Front view of face with antennae removed <bold>20</bold> Dorsal view of thorax, with wings removed <bold>21, 22</bold> Dorsal view of pronotum scutum and tegulae <bold>23–26</bold> Forewings.</p></caption><graphic xmlns:xlink="http://www.w3.org/1999/xlink" xlink:href="ZooKeys-213-001-g005.jpg" position="float" orientation="portrait" xlink:type="simple"/></fig><fig id="F6" position="float" orientation="portrait"><label>Figures 27–35.</label><caption><p>Male <italic><tp:taxon-name>Loboscelidia</tp:taxon-name></italic> forewings.</p></caption><graphic xmlns:xlink="http://www.w3.org/1999/xlink" xlink:href="ZooKeys-213-001-g006.jpg" position="float" orientation="portrait" xlink:type="simple"/></fig><fig id="F7" position="float" orientation="portrait"><label>Figures 36–46.</label><caption><p>Lateral view of male <italic><tp:taxon-name>Loboscelidia</tp:taxon-name></italic> fore (a), mid (b) and hind (c) legs.</p></caption><graphic xmlns:xlink="http://www.w3.org/1999/xlink" xlink:href="ZooKeys-213-001-g007.jpg" position="float" orientation="portrait" xlink:type="simple"/></fig></tp:treatment-sec><ref-list><ref id="B15"><mixed-citation xmlns:xlink="http://www.w3.org/1999/xlink" xlink:type="simple"><person-group><name name-style="western"><surname>Maa</surname><given-names>TC</given-names></name><name name-style="western"><surname>Yoshimoto</surname><given-names>CM</given-names></name></person-group> (<year>1961</year>)<article-title> Loboscelididae, a new family of Hymenoptera.</article-title><source>Pacific Insects </source><volume>3</volume>: <fpage>523</fpage>-<lpage>548</lpage>.</mixed-citation></ref></ref-list></tp:taxon-treatment>
