# Supplementary material for: Review of the odd chrysidid genus Loboscelidia Westwood, 1874 (Hymenoptera, Chrysididae, Loboscelidiinae)
Source: Zookeys. 2012 Aug 1;(213):1–40. doi: 10.3897/zookeys.213.2985 (PMC3426872; doi:10.3897/zookeys.213.2985)
Supplement: XML Treatment for Loboscelidia rufa [file zookeys.213.2985-treatment40.xml]

<!DOCTYPE tp:taxon-treatment
  PUBLIC "-//TaxonX//DTD Taxonomic Treatment Publishing DTD v0 20100105//EN" "tax-treatment-NSO.dtd">
<tp:taxon-treatment xmlns:tp="http://www.plazi.org/taxpub"><tp:treatment-meta><mixed-citation publication-type="journal"><person-group><name><surname>Kimsey</surname><given-names>Lynn S.</given-names></name></person-group><article-title>Review of the odd chrysidid genus 
                    <italic>Loboscelidia</italic> Westwood, 1874 (Hymenoptera, Chrysididae, Loboscelidiinae)
                </article-title><source>Zookeys</source><day>1</day><month>8</month><year>2012</year><volume>2012</volume><issue>213</issue><fpage>1</fpage><lpage>40</lpage><pub-id pub-id-type="doi">10.3897/zookeys.213.2985</pub-id></mixed-citation></tp:treatment-meta><tp:nomenclature><tp:taxon-name>
                        <tp:taxon-name-part taxon-name-part-type="genus">Loboscelidia</tp:taxon-name-part>
                        <tp:taxon-name-part taxon-name-part-type="species">rufa</tp:taxon-name-part>
                    <object-id xmlns:xlink="http://www.w3.org/1999/xlink" xlink:type="simple">http://species-id.net/wiki/Loboscelidia_rufa</object-id>
								</tp:taxon-name><tp:taxon-authority>Fouts</tp:taxon-authority><tp:nomenclature-citation-list><tp:nomenclature-citation><tp:taxon-name>Loboscelidia rufa</tp:taxon-name><comment><xref ref-type="bibr" rid="B6">Fouts 1925</xref>: 517. Syntype males; Philippines: Sibuyan (USNM).</comment></tp:nomenclature-citation></tp:nomenclature-citation-list></tp:nomenclature><tp:treatment-sec sec-type="Material studied"><title>Material studied.</title><p>Philippines: Misamis Or., Mt. Empagatao (1 male, BPBM); Sibuyan (2 males, USNM); Three specimens were seen including the syntypes.</p></tp:treatment-sec><tp:treatment-sec sec-type="Diagnosis"><title>Diagnosis.</title><p>This is another species in the group with complete notauli, scrobal sulcus and rectangular frontal projection. <italic><tp:taxon-name>Loboscelidia rufa</tp:taxon-name></italic> can be separated from other members of the group by the combination of the hindtibial flange nearly twice as wide as the tubular part of the respective tibiae (shared with <italic><tp:taxon-name>Loboscelidia kafae</tp:taxon-name></italic>), flagellomeres I and II twice as long as broad or longer, and midtibial flange as long and as wide as the tubular part of the tibia.</p></tp:treatment-sec><ref-list><ref id="B6"><mixed-citation xmlns:xlink="http://www.w3.org/1999/xlink" xlink:type="simple"><person-group><name name-style="western"><surname>Fouts</surname><given-names>RM</given-names></name></person-group> (<year>1925</year>)<article-title> Descriptions of three new Hymenoptera from the Philippine Islands.</article-title><source>The Philippine Journal of Science </source><volume>26</volume>: <fpage>515</fpage>-<lpage>519</lpage>.</mixed-citation></ref></ref-list></tp:taxon-treatment>
