# Supplementary material for: Review of the odd chrysidid genus Loboscelidia Westwood, 1874 (Hymenoptera, Chrysididae, Loboscelidiinae)
Source: Zookeys. 2012 Aug 1;(213):1–40. doi: 10.3897/zookeys.213.2985 (PMC3426872; doi:10.3897/zookeys.213.2985)
Supplement: XML Treatment for Loboscelidia rufescens [file zookeys.213.2985-treatment41.xml]

<!DOCTYPE tp:taxon-treatment
  PUBLIC "-//TaxonX//DTD Taxonomic Treatment Publishing DTD v0 20100105//EN" "tax-treatment-NSO.dtd">
<tp:taxon-treatment xmlns:tp="http://www.plazi.org/taxpub"><tp:treatment-meta><mixed-citation publication-type="journal"><person-group><name><surname>Kimsey</surname><given-names>Lynn S.</given-names></name></person-group><article-title>Review of the odd chrysidid genus 
                    <italic>Loboscelidia</italic> Westwood, 1874 (Hymenoptera, Chrysididae, Loboscelidiinae)
                </article-title><source>Zookeys</source><day>1</day><month>8</month><year>2012</year><volume>2012</volume><issue>213</issue><fpage>1</fpage><lpage>40</lpage><pub-id pub-id-type="doi">10.3897/zookeys.213.2985</pub-id></mixed-citation></tp:treatment-meta><tp:nomenclature><tp:taxon-name>
                        <tp:taxon-name-part taxon-name-part-type="genus">Loboscelidia</tp:taxon-name-part>
                        <tp:taxon-name-part taxon-name-part-type="species">rufescens</tp:taxon-name-part>
                    <object-id xmlns:xlink="http://www.w3.org/1999/xlink" xlink:type="simple">http://species-id.net/wiki/Loboscelidia_rufescens</object-id>
								</tp:taxon-name><tp:taxon-authority>Westwood</tp:taxon-authority><tp:nomenclature-citation-list><tp:nomenclature-citation><tp:taxon-name>Loboscelidia rufescens</tp:taxon-name><comment><xref ref-type="bibr" rid="B18">Westwood 1874</xref>: 172. Syntype males (not females); “Sul” (Sula) Isl. (OUMNH).</comment></tp:nomenclature-citation></tp:nomenclature-citation-list></tp:nomenclature><tp:treatment-sec sec-type="Material studied"><title>Material studied.</title><p>Indonesia: Sula Island, Malaysia: Sarawak; only the 2 syntype of <italic><tp:taxon-name>Loboscelidia rufescens</tp:taxon-name></italic> Westwood were seen.</p></tp:treatment-sec><tp:treatment-sec sec-type="Diagnosis"><title>Diagnosis.</title><p><italic><tp:taxon-name>Loboscelidia rufescens</tp:taxon-name></italic> is another of the species characterized by having a curved medial vein, rectangular frontal projection and no scrobal sulcus, as discussed under <italic><tp:taxon-name>Loboscelidia philippinensis</tp:taxon-name></italic>. In this group <italic><tp:taxon-name>Loboscelidia rufescens</tp:taxon-name></italic> differs from <italic><tp:taxon-name>Loboscelidia nasiformis</tp:taxon-name></italic> and <italic><tp:taxon-name>Loboscelidia cinnamonea</tp:taxon-name></italic> in having cu-a well-developed and half as long as R. It can be separated from <italic><tp:taxon-name>Loboscelidia philippinensis</tp:taxon-name></italic>, and <italic><tp:taxon-name>Loboscelidia levigata</tp:taxon-name></italic> by the combination of the scape and flagellomere XI less than twice as long as broad, flagellomeres I and II less than 1.7× as long as broad and hindtibial flange less than 0.7× as wide as tubular part of tibia.<!--PageBreak--><!--PageBreak--></p></tp:treatment-sec><ref-list><ref id="B18"><mixed-citation xmlns:xlink="http://www.w3.org/1999/xlink" xlink:type="simple"><person-group><name name-style="western"><surname>Westwood</surname><given-names>JO</given-names></name></person-group> (<year>1874</year>)<source> Thesaurus Entomologicus Oxoniensis.</source><publisher-name>Clarendon Press</publisher-name>, <publisher-loc>Oxford</publisher-loc>, <lpage>205</lpage> pp.</mixed-citation></ref></ref-list></tp:taxon-treatment>
