# Supplementary material for: Review of the odd chrysidid genus Loboscelidia Westwood, 1874 (Hymenoptera, Chrysididae, Loboscelidiinae)
Source: Zookeys. 2012 Aug 1;(213):1–40. doi: 10.3897/zookeys.213.2985 (PMC3426872; doi:10.3897/zookeys.213.2985)
Supplement: XML Treatment for Loboscelidia sisik [file zookeys.213.2985-treatment45.xml]

<!DOCTYPE tp:taxon-treatment
  PUBLIC "-//TaxonX//DTD Taxonomic Treatment Publishing DTD v0 20100105//EN" "tax-treatment-NSO.dtd">
<tp:taxon-treatment xmlns:tp="http://www.plazi.org/taxpub"><tp:treatment-meta><mixed-citation publication-type="journal"><person-group><name><surname>Kimsey</surname><given-names>Lynn S.</given-names></name></person-group><article-title>Review of the odd chrysidid genus 
                    <italic>Loboscelidia</italic> Westwood, 1874 (Hymenoptera, Chrysididae, Loboscelidiinae)
                </article-title><source>Zookeys</source><day>1</day><month>8</month><year>2012</year><volume>2012</volume><issue>213</issue><fpage>1</fpage><lpage>40</lpage><pub-id pub-id-type="doi">10.3897/zookeys.213.2985</pub-id></mixed-citation></tp:treatment-meta><tp:nomenclature><tp:taxon-name>
                        <tp:taxon-name-part taxon-name-part-type="genus">Loboscelidia</tp:taxon-name-part>
                        <tp:taxon-name-part taxon-name-part-type="species">sisik</tp:taxon-name-part>
                    <object-id xmlns:xlink="http://www.w3.org/1999/xlink" xlink:type="simple">urn:lsid:zoobank.org:act:10FCFF3D-8DE8-4511-8671-85B5934C1A1D</object-id>
								<object-id xmlns:xlink="http://www.w3.org/1999/xlink" xlink:type="simple">http://species-id.net/wiki/Loboscelidia_sisik</object-id>
								</tp:taxon-name><tp:taxon-status xmlns:xlink="http://www.w3.org/1999/xlink" xlink:type="simple">sp. n.</tp:taxon-status><xref ref-type="fig" rid="F5">Figures 16</xref><xref ref-type="fig" rid="F6">35</xref><xref ref-type="fig" rid="F7">46</xref></tp:nomenclature><tp:treatment-sec sec-type="Type material"><title>Type material.</title><p>Holotype male: Borneo, W. Kalimantan, Gunung Palung Nat. Pk., 15 June-15 Aug. 1991, Darling, Ubaidillah (Rosichon), Sutrisno, 11S 910131 (MBBJ).</p><p>Paratype: 1 male, same data as holotype, 11S 910125 (BME).</p></tp:treatment-sec><tp:treatment-sec sec-type="Diagnosis"><title>Diagnosis.</title><p>This species has a number of distinctive features that in combination will distinguish it from other <italic><tp:taxon-name>Loboscelidia</tp:taxon-name></italic>, including the scale-like setae on the head and legs and the scrobal sulcus reduced to a series of foveae.</p></tp:treatment-sec><tp:treatment-sec sec-type="Male description"><title>Male description.</title><p>Body length 3–4 mm; forewing length 3.5–4.5 mm. Head (<xref ref-type="fig" rid="F5">Fig. 16</xref>): length 1.7× height in side view; eye asetose; frontal projection triangular in front view; frons smooth, not microstriate; vertex without transverse fovea, posterior expansion strongly convex in profile; frons with ridge extending from vertex along inner eye margin; gena without scale-like setae; scape smooth, not striate, length 1.8 breadth; flagellomere I length 1.8× breadth; flagellomere II length 2.8× breadth; flagellomere XI length 3.5× breadth. Mesosoma: pronotal length 0.8× breadth, with lateral carina, as wide as head in dorsal view; scutum with notauli reaching posterior margin; scutellum with scattered large punctures and fine dense striae posteriorly; metanotum medially finely, densely striate/punctate impunctate laterally. 0.3× as long as scutellum; mesopleuron with scrobal sulcus consisting of 3–4 large pits or foveae; propodeum without transverse dorsal carina; legs (<xref ref-type="fig" rid="F7">Fig. 46</xref>) smooth, polished; forefemoral flange 0.7 x femur length, flange maximum width 0.6× width of tubular part of femur; foretibial flange 0.4× tibial length, flange maximum width 0.4 x width of tubular part of tibia; midfemoral flange 0.5× femur length, flange maximum width as wide as tubular part of femur; midtibial flange absent; hindfemoral flange 0.9× femur length, flange maximum width as wide as tubular part of femur; hindtibial flange 0.9× tibial length, flange maximum width 0.6× width of tubular part of tibia; hindtibia with two longitudinal carinae on posterior margin; hindcoxa with longitudinal carina on inner medial surface; forewing (<xref ref-type="fig" rid="F5">Fig. 35</xref>) R1 length 0.5× R length; cu-a length 0.7× R length; Rs length 2.3× R length; Cu+M as long as A; medial vein submedially curved. Color: body dark brown; wing membrane brown-tinted, darker along vein remnants.</p></tp:treatment-sec><tp:treatment-sec sec-type="Female"><title>Female.</title><p>Unknown.</p></tp:treatment-sec><tp:treatment-sec sec-type="Etymology"><title>Etymology.</title><p>The species name is Indonesian for scale, referring to the scale-like setae on the head and legs (noun).</p></tp:treatment-sec><tp:treatment-sec><!--Section generated to contain objects referenced in tp:taxon-treatment.--><fig id="F5" position="float" orientation="portrait"><label>Figures 14–26</label><caption><p>. Lateral view of male <italic><tp:taxon-name>Loboscelidia</tp:taxon-name></italic> head, with basal antennal segments. <bold>17–19</bold>. Front view of face with antennae removed <bold>20</bold> Dorsal view of thorax, with wings removed <bold>21, 22</bold> Dorsal view of pronotum scutum and tegulae <bold>23–26</bold> Forewings.</p></caption><graphic xmlns:xlink="http://www.w3.org/1999/xlink" xlink:href="ZooKeys-213-001-g005.jpg" position="float" orientation="portrait" xlink:type="simple"/></fig><fig id="F6" position="float" orientation="portrait"><label>Figures 27–35.</label><caption><p>Male <italic><tp:taxon-name>Loboscelidia</tp:taxon-name></italic> forewings.</p></caption><graphic xmlns:xlink="http://www.w3.org/1999/xlink" xlink:href="ZooKeys-213-001-g006.jpg" position="float" orientation="portrait" xlink:type="simple"/></fig><fig id="F7" position="float" orientation="portrait"><label>Figures 36–46.</label><caption><p>Lateral view of male <italic><tp:taxon-name>Loboscelidia</tp:taxon-name></italic> fore (a), mid (b) and hind (c) legs.</p></caption><graphic xmlns:xlink="http://www.w3.org/1999/xlink" xlink:href="ZooKeys-213-001-g007.jpg" position="float" orientation="portrait" xlink:type="simple"/></fig></tp:treatment-sec></tp:taxon-treatment>
