# Supplementary material for: Review of the odd chrysidid genus Loboscelidia Westwood, 1874 (Hymenoptera, Chrysididae, Loboscelidiinae)
Source: Zookeys. 2012 Aug 1;(213):1–40. doi: 10.3897/zookeys.213.2985 (PMC3426872; doi:10.3897/zookeys.213.2985)
Supplement: XML Treatment for Loboscelidia striolata [file zookeys.213.2985-treatment46.xml]

<!DOCTYPE tp:taxon-treatment
  PUBLIC "-//TaxonX//DTD Taxonomic Treatment Publishing DTD v0 20100105//EN" "tax-treatment-NSO.dtd">
<tp:taxon-treatment xmlns:tp="http://www.plazi.org/taxpub"><tp:treatment-meta><mixed-citation publication-type="journal"><person-group><name><surname>Kimsey</surname><given-names>Lynn S.</given-names></name></person-group><article-title>Review of the odd chrysidid genus 
                    <italic>Loboscelidia</italic> Westwood, 1874 (Hymenoptera, Chrysididae, Loboscelidiinae)
                </article-title><source>Zookeys</source><day>1</day><month>8</month><year>2012</year><volume>2012</volume><issue>213</issue><fpage>1</fpage><lpage>40</lpage><pub-id pub-id-type="doi">10.3897/zookeys.213.2985</pub-id></mixed-citation></tp:treatment-meta><tp:nomenclature><tp:taxon-name>
                        <tp:taxon-name-part taxon-name-part-type="genus">Loboscelidia</tp:taxon-name-part>
                        <tp:taxon-name-part taxon-name-part-type="species">striolata</tp:taxon-name-part>
                    <object-id xmlns:xlink="http://www.w3.org/1999/xlink" xlink:type="simple">http://species-id.net/wiki/Loboscelidia_striolata</object-id>
								</tp:taxon-name><tp:taxon-authority>Yao, Liu &amp; Xu</tp:taxon-authority><tp:nomenclature-citation-list><tp:nomenclature-citation><tp:taxon-name>Loboscelidia striolata</tp:taxon-name><comment> Yao, Liu &amp; Xu, 2010: 528. Holotype male; China: Guangdong Prov., Nanking National Nature Reserve (SCAC).</comment></tp:nomenclature-citation></tp:nomenclature-citation-list></tp:nomenclature><tp:treatment-sec sec-type="Material studied"><title>Material studied.</title><p>None.<!--PageBreak--></p></tp:treatment-sec><tp:treatment-sec sec-type="Diagnosis"><title>Diagnosis.</title><p><italic><tp:taxon-name>Loboscelidia striolata</tp:taxon-name></italic> may very well be part of the species group discussed under <italic><tp:taxon-name>Loboscelidia castanea</tp:taxon-name></italic> and <italic><tp:taxon-name>Loboscelidia collaris</tp:taxon-name></italic>, characterized by a triangular frontal projection, complete scrobal sulcus and complete notauli. However, the published description and images do not show the mesopleuron clearly enough to determine whether the scrobal sulcus is present or not. If it does have a scrobal sulcus then <italic><tp:taxon-name>Loboscelidia striolata</tp:taxon-name></italic> may be synonymous with <italic><tp:taxon-name>Loboscelidia sinensis</tp:taxon-name></italic>. Both <italic><tp:taxon-name>Loboscelidia striolata</tp:taxon-name></italic> and <italic><tp:taxon-name>Loboscelidia sinensis</tp:taxon-name></italic> share similar head, wing vein, flagellar and leg flange dimensions. They appear to differ in the dimensions of the scape, which 3× as long as broad in <italic><tp:taxon-name>Loboscelidia striolata</tp:taxon-name></italic> and twice as long as broad in <italic><tp:taxon-name>Loboscelidia sinensis</tp:taxon-name></italic> and possibly in the presence of the scrobal sulcus in <italic><tp:taxon-name>Loboscelidia sinensis</tp:taxon-name></italic>.</p></tp:treatment-sec><tp:treatment-sec sec-type="Female"><title>Female.</title><p>Unknown.</p></tp:treatment-sec></tp:taxon-treatment>
